# Supplementary material for: A streamlined model for use in clinical breast cancer risk assessment maintains predictive power and is further improved with inclusion of a polygenic risk score
Source: PLoS One. 2021 Jan 22;16(1):e0245375. doi: 10.1371/journal.pone.0245375 (PMC7822550; doi:10.1371/journal.pone.0245375)
Supplement: S1 Table — These samples were collected between October 2014 and October 2016 and were genotyped based on ethnicity (77 for Cau; 75 for AA; 71 for His). The original commercial model incorporated the Gail model +PRS (for which 5 year and lifetime risk score can be found in column O and P; calculated per Dite, 2016). The Gail model risk scores alone can be found in columns M and N. The Streamlined model plus PRS risk scores are in columns Q and R. The polygenic risk scores are in column L were calculated per Mealiffe 2010. The clinical Gail model questions can be found in columns D-K, respectively: current age; age at menarche, age at 1st live birth; previous biopsy; number of previous biopsies; confirmed atypical hyperplasia; ethnicity. (XLSX) [file pone.0245375.s001.xlsx]

## Sheet: Samples
S1 Table. These data represent the 2282 commercial clinical samples that were used in the initial study discovery. These samples were collected between October 2014 and October 2016 and were genotyped based on ethnicity (77 for Cau; 75 for AA; 71 for His; ) The original commercial model incorporated the Gail model +PRS (for which 5 year and lifetime risk score can be found in column O and P; calc…
Sample	GAIL - HISTORY	GAIL - BRCA	GAIL- AGE	GAIL - MENSTURAL	GAIL - BIRTHS	GAIL - FIRST DEG	GAIL - BIOPSY	GAIL - NUM BIOP	GAIL - ATYPICAL BIOP	ETHNICITY	GENETIC_RISK	GAIL_5YR	GAIL_LIFE	INT_5YR	INT_LIFE	BRV _5YR	BRV_Life
1	NO		45	15	24	0	NO	0	NO	HIS	1.86	0.47	5.58	0.87	10.38	1.32137	17.2762
2	NO		45	13	35	0	NO	0	NO	CAU	1	1.13	13.01	1.13	13.01	1.09023	14.2563
3	NO		45	13	38	0	NO	0	NO	HIS	1.88	0.79	9.29	1.49	17.47	1.33548	17.4447
4	NO		45	11	33	0	NO	0	NO	CAU	1.69	1.24	14.18	2.1	23.96	1.83546	22.8898
5	NO		44	12	No Births	1	NO	0	NO	CAU	1	1.51	18.17	1.51	18.17	1.99407	25.4153
6	NO		50	15	29	0	NO	0	NO	CAU	0.6	0.98	9.06	0.59	5.44	0.729131	8.20585
7	NO		44	12	36	1	YES	1	NO	CAU	0.92	2.44	22.18	2.24	20.41	1.83603	23.645
8	NO		39	12	38	1	NO	0	NO	CAU	3.69	1.02	19.34	3.76	71.36	4.60835	67.6831
9	NO		53	11	32	0	NO	0	NO	AFR	0.99	1.28	8.18	1.27	8.1	1.30637	11.8202
10	NO		40	13	28	0	NO	0	NO	CAU	0.69	0.62	11.1	0.43	7.66	0.522149	10.5425
11	NO		55	14	33	1	YES	1	UNKNOWN	CAU	1.582	2.76	18.16	4.36	28.69	4.06076	32.1211
12	NO		38	15	32	0	NO	0	NO	HIS	1.63	0.37	8.93	0.6	14.56	0.800375	16.1832
13	NO		46	Unknown	30	0	NO	0	NO	CAU	2.34	1.07	11.77	2.5038	27.5418	2.58858	29.8712
14	NO		66	Unknown	20	0	YES	1	NO	CAU	2.096	1.62	5.83	3.4	12.24	4.63964	16.8441
15	NO		62	Unknown	22	0	YES	1	UNKNOWN	CAU	1.49	1.58	7.15	2.35	10.65	3.06721	14.5345
16	NO		49	12	33	0	YES	1	NO	CAU	0.894	1.62	14.47	1.44	12.88	1.06236	12.1685
17	NO		47	12	0	0	NO	0	NO	CAU	1.46	0.98	10.33	1.43	15.08	1.65855	19.6058
18	NO		43	10	25	0	YES	3	NO	CAU	1.26	2.32	18.4	2.92	23.18	1.24395	17.9841
19	NO		47	14	35	0	NO	0	NO	AFR	0.83	0.76	7.01	0.63	5.82	0.882587	10.9981
20	NO		63	12	23	1	NO	0	NO	CAU	1.148	3.01	12.45	3.45548	14.32	4.41043	20.3474
21	NO		55	16	19	0	YES	2	YES	AFR	1.26	2.19	12.23	2.76	15.41	1.86974	13.9218
22	NO		53	16	21	1	NO	0	NO	CAU	1.28	1.91	14.38	2.44	18.41	3.1226	27.3844
23	NO		54	Unknown	22	0	NO	0	NO	CAU	1.498	0.93	6.87	1.4	10.31	1.95576	18.0611
24	NO		60	12	21	0	NO	0	NO	CAU	1.819	1.29	6.59	2.34651	11.9872	3.21088	19.0144
25	NO		49	14	32	0	YES	1	NO	CAU	3.11	1.47	13.27	4.57	41.27	3.64643	36.3244
26	NO		53	13	22	0	YES	1	NO	CAU	2.22	1.16	8.98	2.5752	19.9356	2.83125	25.9628
27	NO		49	13	24	1	YES	1	NO	CAU	1.96	2.24	19.47	4.39	38.16	4.3054	41.4209
28	NO		46	16	29	1	YES	1	NO	CAU	1.11	2.26	19.38	2.51	21.51	2.31179	27.1262
29	NO		38	12	27	0	NO	0	NO	CAU	1.74	0.5	11.2	0.87	19.49	1.05601	24.7591
30	NO		42	12	28	1	NO	0	NO	HIS	1.68	0.88	13.32	1.48	22.38	1.9075	28.3005
31	NO		42	13	36	1	YES	1	NO	CAU	2.87	2.11	22.68	6.06	65.09	5.21798	57.2149
32	NO		40	12	24	0	NO	0	NO	CAU	0.729	0.5	9.03	0.37	6.59	0.55158	11.104
33	NO		37	12	30	1	NO	0	NO	CAU	0.56	0.81	19.5	0.45	10.92	0.566923	15.8712
34	NO		58	Unknown	Unknown	0	NO	0	NO	CAU	1.905	0.88	5.11	1.6764	9.76	3.03756	20.7617
35	NO		62	11	19	1	YES	4	YES	CAU	1.76	8.92	34.38	15.7	60.51	6.37556	30.2597
36	NO		49	13	29	1	NO	0	NO	CAU	1.23	1.84	17.08	2.26	21.01	2.72436	28.5098
37	NO		59	13	29	1	NO	0	NO	CAU	3.701	2.73	14.25	10.1037	52.73	11.0991	56.4449
38	NO		61	12	26	0	NO	0	NO	CAU	2.08	1.65	7.89	3.43	16.41	3.86204	20.8524
39	NO		44	13	30	1	NO	0	NO	CAU	1.3	1.55	18.62	2.02	24.21	2.5844	31.6962
40	NO		38	Unknown	36	0	NO	0	NO	CAU	1.1	0.57	12.57	0.63	13.83	0.668905	16.4597
41	NO		51	12	No Births	1	NO	0	NO	CAU	0.96	1.99	16.59	1.91	15.93	2.22077	22.3657
42	NO		41	Unknown	No Births	0	YES	1	NO	CAU	0.931	0.97	12.24	0.90307	11.38	0.776312	13.8467
43	NO		41	Unknown	Unknown	0	NO	0	NO	CAU	1.21	0.4	6.64	0.48	8.03	1.00777	17.61
44	NO		50	12	No Births	1	YES	4	NO	CAU	2.41	2.85	24.12	6.87	58.13	5.47999	47.035
45	NO		39	15	No Births	0	NO	0	NO	CAU	1.54	0.51	10.21	0.79	15.72	1.04202	22.1789
46	NO		59	13	42	0	NO	0	NO	CAU	1.84	1.91	10.22	3.51	18.8	3.24732	19.2113
47	NO		64	11	25	0	YES	7	UNKNOWN	CAU	0.8	3.18	12.37	2.54	9.9	1.73579	7.82831
48	NO		41	12	36	1	YES	1	NO	CAU	0.9	1.94	22.93	1.75	20.64	1.40635	23.7284
49	NO		60	13	28	0	YES	1	NO	CAU	0.98	1.89	9.52	1.85	9.33	1.74343	10.7406
50	NO		66	15	25	0	NO	0	NO	CAU	2.13	1.7	6.11	3.62	13.01	4.66012	17.9064
51	NO		61	13	33	0	NO	0	NO	CAU	1.29	2.05	9.71	2.64	12.53	2.41391	13.5009
52	NO		63	13	25	0	YES	2	NO	CAU	0.8	2.62	10.94	2.1	8.75	1.65934	8.08687
53	NO		48	12	25	0	YES	2	YES	CAU	2.51	3.76	27.43	9.44	68.85	2.89393	30.908
54	NO		55	14	31	1	YES	1	UNKNOWN	CAU	2.15	2.76	18.16	5.93	39.04	5.47703	40.9362
55	NO		51	16	42	2	NO	0	NO	CAU	2.02	2.73	22	5.51	44.44	4.61444	41.2977
56	NO		68	12	20	0	NO	0	NO	CAU	0.7	1.53	4.99	1.07	3.49	1.59392	5.66897
57	NO		44	13	No Births	2	YES	2	YES	HIS	1.94	9.37	53.55	18.18	103.89	2.57445	31.0578
58	NO		45	11	18	0	NO	0	NO	HIS	1.79	0.45	5.42	0.81	9.7	1.27196	16.6836
59	NO		49	13	No Births	0	NO	0	NO	CAU	1.9	1.04	10.05	1.98	19.1	2.24409	24.1002
60	NO		56	12	20	1	NO	0	NO	HIS	1.3	1.6	10.51	2.08	13.66	2.7406	18.5612
61	NO		61	13	No Births	0	NO	0	NO	CAU	1.26	1.65	7.89	2.08	9.94	2.35847	13.2086
62	NO		54	14	25	1	YES	1	NO	CAU	0.95	2.41	16.89	2.29	16.05	2.32725	21.1397
63	NO		45	14	36	0	NO	0	NO	CAU	1.51	1.03	11.92	1.56	18	1.67828	20.4652
64	NO		45	12	36	0	NO	0	NO	CAU	1.96	1.13	13.01	2.21	25.5	2.12552	26.0265
65	NO		55	12	21	0	NO	0	NO	CAU	3.3	1.06	7.38	3.5	24.35	4.73223	34.3589
66	NO		53	12	20	0	YES	2	NO	CAU	1.16	1.47	11.27	1.71	13.07	1.51793	14.2943
67	NO		68	11	27	1	NO	0	NO	CAU	2.12	3.68	11.63	7.8	24.66	8.71405	28.2717
68	NO		58	12	No Births	0	YES	1	NO	CAU	1.42	1.76	9.98	2.5	14.17	2.27339	15.9253
69	NO		37	12	25	1	YES	1	NO	CAU	1.26	1.24	22.99	1.56	28.97	1.27103	32.2162
70	NO		59	13	No Births	1	NO	0	NO	CAU	0.98	2.73	14.25	2.68	13.97	3.07217	19.7547
71	NO		57	13	23	1	YES	1	NO	AFR	0.81	2.24	11.67	1.81	9.45	2.44435	15.8451
72	NO		37	12	18	2	NO	0	NO	AFR	0.66	1.08	23.03	0.71	15.2	0.577567	17.2838
73	NO		48	11	No Births	0	NO	0	NO	AFR	1.07	1.04	8.91	1.11	9.53	1.18683	13.7735
74	NO		41	12	24	0	NO	0	NO	AFR	0.5	0.63	9.57	0.32	4.79	0.348061	7.19409
75	NO		57	16	20	0	NO	0	NO	AFR	0.55	1.08	5.78	0.59	3.18	0.890209	6.04057
76	NO		56	16	17	2	YES	1	NO	AFR	1	2.73	14.48	2.73	14.48	2.89291	19.6139
77	NO		36	9	No Births	0	NO	0	NO	AFR	0.8	0.37	9.79	0.3	7.83	0.34135	11.5652
78	NO		60	13	20	0	YES	5	YES	AFR	1.52	3	13.79	4.56	20.96	2.62054	14.9932
79	NO		36	12	No Births	1	NO	0	NO	CAU	0.77	0.68	19.11	0.52	14.71	0.677835	21.226
80	NO		63	13	No Births	0	NO	0	NO	CAU	0.75	1.75	7.43	1.31	5.57	1.55649	7.60118
81	NO		51	15	27	0	NO	0	NO	CAU	0.73	1.02	8.91	0.74	6.5	0.904388	9.73294
82	NO		48	12	20	0	YES	1	NO	CAU	1.24	1.07	9.82	1.33	12.18	1.44047	16.6945
83	NO		44	15	26	1	YES	2	NO	AFR	1.19	1.34	12.4	1.59	14.76	2.04486	27.8669
84	NO		61	11	28	0	NO	0	NO	CAU	1.5	1.81	8.63	2.72	12.95	2.80107	15.5192
85	NO		62	12	No Births	0	NO	0	NO	AFR	1.22	1.54	6.53	1.88	7.97	2.24798	11.4555
86	NO		38	11	31	0	NO	0	NO	HIS	1.46	0.44	10.67	0.64	15.58	0.638492	14.681
87	NO		47	Unknown	No Births	0	NO	0	NO	CAU	0.85	0.89	9.46	0.76	8.04	0.969017	11.9311
88	NO		61	12	No Births	1	YES	1	NO	CAU	0.68	3.44	15.79	2.34	10.74	2.39248	13.388
89	NO		60	11	0	0	NO	0	NO	HIS	1.48	1.14	6.17	1.69	9.13	2.03342	10.5258
90	NO		55	13	25	1	NO	0	NO	CAU	1.78	2.32	15.52	4.13	27.63	4.55692	35.3341
91	NO		47	13	26	1	YES	1	NO	CAU	2.07	2.42	20.68	5.01	42.81	4.35906	44.1043
92	NO		46	12	30	0	NO	0	NO	AFR	0.55	0.93	9.16	0.51	5.04	0.559505	7.52576
93	NO		47	12	33	0	NO	0	NO	CAU	1.34	1.21	12.67	1.62	16.98	1.52329	18.1508
94	NO		36	14	32	0	NO	0	NO	CAU	0.77	0.43	12.68	0.33	9.76	0.414956	11.8736
95	NO		44	12	33	1	NO	0	NO	CAU	1.26	1.55	18.62	1.95	23.46	2.5059	30.8904
96	NO		45	11	27	0	NO	0	NO	HIS	0.93	0.7	8.25	0.65	7.67	0.6629	9.04737
97	NO		66	13	24	0	YES	1	NO	CAU	1.29	1.77	6.38	2.28	8.23	2.8508	11.2634
98	NO		59	11	29	2	YES	4	YES	CAU	2.12	14.73	56.36	31.23	119.48	6.89569	37.004
99	NO		48	13	35	0	YES	1	YES	CAU	1.82	3.22	26.57	5.86	48.36	2.10698	23.5162
100	NO		47	11	0	1	NO	0	NO	CAU	1.07	1.9	19.08	2.03	20.42	2.32615	25.6447
101	NO		45	14	No Births	0	NO	0	NO	CAU	1.04	0.83	9.72	0.86	10.11	1.13359	14.7822
102	NO		40	11	29	0	NO	0	UNKNOWN	CAU	1.37	0.68	12.11	0.93	16.59	1.03404	19.8442
103	NO		42	12	No Births	0	YES	2	NO	CAU	1.68	1.96	17.17	3.29	28.85	1.52598	23.4055
104	NO		38	14	34	0	NO	0	NO	CAU	0.82	0.57	12.57	0.47	10.31	0.499067	12.5465
105	NO		43	13	34	0	NO	0	NO	CAU	2.23	0.99	13.24	2.21	29.53	2.19093	29.5934
106	NO		59	12	17	0	YES	1	NO	CAU	2.5	1.18	6.43	2.95	16.08	4.14487	25.8169
107	NO		48	13	Unknown	1	UNKNOWN	0	UNKNOWN	CAU	0.55	1.69	16.47	0.93	9.06	1.20264	14.1279
108	NO		42	13	26	1	NO	0	NO	CAU	1.52	1.31	18.48	1.99	28.09	2.79873	36.2138
109	NO		41	13	34	0	YES	1	NO	CAU	1.31	1.33	16.3	1.74	21.35	1.09059	18.9185
110	NO		43	12	28	0	NO	0	NO	CAU	1.79	0.79	10.81	1.41	19.35	1.89953	24.3609
111	NO		72	14	No Births	0	NO	0	NO	CAU	1.02	1.78	4.64	1.82	4.73	2.3534	5.78279
112	NO		39	13	31	0	NO	0	NO	CAU	1.44	0.7	13.65	1.01	19.66	0.974688	20.9013
113	NO		48	13	38	1	NO	0	NO	CAU	3.21	1.84	17.75	5.91	56.98	6.95214	58.3496
114	NO		47	12	No Births	0	YES	4	NO	CAU	3.07	2.1	15.64	6.45	48.01	3.45513	36.8007
115	NO		54	11	24	0	NO	0	NO	CAU	0.95	1.12	8.22	1.06	7.81	1.24489	11.8672
116	NO		51	11	No Births	0	NO	0	NO	CAU	3	1.23	10.64	3.69	31.92	3.73518	33.8679
117	NO		65	11	17	0	YES	3	YES	CAU	0.84	3.82	13.9	3.21	11.68	1.84426	7.84542
118	NO		61	12	20	0	NO	0	NO	CAU	1.49	1.33	6.4	1.98	9.54	2.78267	15.4242
119	NO		46	15	No Births	0	NO	0	NO	CAU	1.31	0.86	9.59	1.13	12.56	1.45764	18.0161
120	NO		47	15	No Births	1	NO	0	NO	CAU	2.03	1.58	16.13	3.21	32.74	4.27668	43.4725
121	NO		57	13	29	0	YES	1	NO	CAU	1.96	1.69	10.21	3.31	20.01	3.12383	21.2923
122	NO		47	13	34	0	YES	1	NO	AFR	0.61	1.05	9.07	0.64	5.53	0.649428	8.20656
123	NO		61	10	23	0	YES	1	NO	AFR	0.99	1.49	6.7	1.48	6.63	1.77205	9.72081
124	NO		48	14	28	3	YES	1	UNKNOWN	CAU	1.45	4.08	32.36	5.92	46.92	3.13896	33.0717
125	NO		39	12	29	0	NO	0	NO	CAU	0.97	0.56	11.15	0.54	10.82	0.657618	14.6103
126	NO		65	12	24	0	NO	0	NO	CAU	2.15	1.48	5.63	3.18	12.1	4.64841	18.8702
127	NO		41	14	29	0	NO	0	NO	HIS	1.18	0.41	7.13	0.48	8.41	0.671408	11.7911
128	NO		57	11	41	0	NO	0	NO	CAU	1.18	1.95	11.68	2.3	13.78	1.80637	13.6997
129	NO		47	Unknown	27	0	NO	0	NO	CAU	1.56	0.89	9.46	1.39	14.76	1.77112	20.7985
130	NO		50	13	30	0	NO	0	NO	CAU	2.09	1.33	12.15	2.78	25.39	2.51645	25.7883
131	NO		47	10	21	1	NO	0	NO	AFR	0.24	1.58	14.06	0.38	3.37	0.502238	6.05776
132	NO		40	12	39	0	NO	0	NO	CAU	1.76	0.77	13.59	1.36	23.92	1.32643	24.7359
133	NO		49	13	No Births	2	NO	0	NO	CAU	1.09	3.26	28.1	3.55	30.63	2.46795	25.355
134	NO		59	13	23	0	NO	0	NO	CAU	1.07	1.24	6.75	1.33	7.22	1.90195	11.6672
135	NO		43	13	No Births	0	NO	0	NO	CAU	3.36	0.79	10.81	2.65	36.32	3.28253	41.062
136	NO		47	13	26	0	NO	0	NO	CAU	1.21	0.98	10.33	1.19	12.5	1.37654	16.5448
137	NO		48	12	18	1	YES	3	NO	CAU	1.25	3.24	24.17	4.05	30.21	2.76803	28.8989
138	NO		45	13	21	1	NO	0	NO	CAU	2.23	1.57	17.57	3.5	39.18	4.58948	47.0453
139	NO		57	10	No Births	0	NO	0	NO	CAU	1.63	1.57	9.52	2.56	15.52	2.48634	18.415
140	NO		54	13	33	0	NO	0	NO	CAU	1.06	1.57	11.36	1.66	12.04	1.38801	13.147
141	NO		62	13	29	1	NO	0	NO	CAU	1.08	3.01	13.16	3.25	14.21	3.96444	19.8403
142	NO		49	13	22	0	YES	1	NO	CAU	1.48	1.05	9.64	1.55	14.27	1.75248	19.3297
143	NO		49	13	27	0	NO	0	NO	CAU	0.9	1.04	10.05	0.94	9.05	1.06945	12.245
144	NO		48	14	30	0	NO	0	NO	CAU	1.2	1.14	11.45	1.37	13.74	1.39434	16.2022
145	NO		46	11	No Births	0	YES	1	NO	CAU	1.15	1.54	13.65	1.77	15.7	1.28077	16.0027
146	NO		35	11	30	1	NO	0	NO	CAU	1.14	0.65	21.35	0.74	24.34	0.852765	29.8583
147	NO		54	12	44	0	NO	0	NO	CAU	1.42	1.57	11.36	2.23	16.13	1.8549	17.2068
148	NO		52	15	28	0	YES	2	NO	CAU	1	1.6	12.87	1.6	12.87	1.26125	12.8761
149	NO		63	13	24	0	YES	2	NO	CAU	0.84	2.11	8.91	1.77	7.48	1.74154	8.47359
150	NO		51	12	21	1	NO	0	NO	CAU	1.87	1.93	16.18	3.61	30.26	4.27938	38.9292
151	NO		59	Unknown	20	0	NO	0	NO	CAU	1.1	1.13	6.16	1.24	6.78	1.84617	12.3132
152	NO		57	10	38	0	NO	0	NO	CAU	1.83	1.95	11.68	3.57	21.37	2.78699	20.4272
153	NO		43	15	29	1	NO	0	NO	CAU	1.3	1.28	16.85	1.66	21.91	2.39861	31.9247
154	NO		43	16	26	0	NO	0	NO	CAU	0.59	0.72	9.89	0.42	5.84	0.584444	8.86557
155	NO		59	16	28	0	NO	0	NO	CAU	1.16	1.4	7.6	1.62	8.82	1.94585	12.9394
156	NO		57	16	27	1	NO	0	NO	CAU	1.68	2.3	13.67	3.86	22.97	4.75974	32.5891
157	NO		50	15	No Births	1	NO	0	NO	HIS	1.72	1.24	11.08	2.13	19.06	2.74623	26.3929
158	NO		47	12	23	0	YES	1	NO	CAU	2.19	1.1	10.01	2.41	21.92	2.47732	27.9163
159	NO		44	Unknown	30	0	NO	0	NO	AFR	0.46	0.63	7.25	0.29	3.34	0.42397	6.49595
160	NO		60	13	34	0	NO	0	NO	CAU	0.97	1.98	9.98	1.92	9.68	1.7258	10.637
161	NO		47	11	18	0	NO	0	NO	CAU	1.85	0.69	7.46	1.28	13.8	2.09684	24.1583
162	NO		48	17	27	0	YES	3	NO	CAU	0.87	1.77	14	1.54	12.18	1.01288	12.0282
163	NO		59	10	32	0	YES	1	NO	CAU	1.04	2.48	13.05	2.58	13.57	1.74639	11.6825
164	NO		47	12	29	0	NO	0	NO	CAU	2.07	0.98	10.33	2.03	21.38	2.3432	26.6117
165	NO		54	13	No Births	1	NO	0	NO	CAU	1.5	2.24	15.79	3.36	23.69	3.64914	31.2703
166	NO		51	12	26	0	NO	0	NO	CAU	1.95	1.12	9.74	2.18	18.99	2.39723	23.9309
167	NO		70	11	Unknown	4	NO	0	NO	HIS	3.37	6.27	17.18	21.13	57.9	9.08545	24.4819
168	NO		46	15	28	0	NO	0	NO	CAU	0.89	0.86	9.59	0.77	8.54	0.992668	12.6248
169	NO		56	13	32	0	YES	1	NO	CAU	1.6	2.01	12.79	3.22	20.46	2.32394	18.4624
170	NO		45	12	No Births	0	YES	1	NO	CAU	2.03	1.43	12.74	2.9	25.86	2.20058	26.8187
171	NO		55	11	17	0	YES	1	NO	CAU	1.03	1.1	7.7	1.13	7.93	1.42594	12.5566
172	NO		57	13	27	0	NO	0	NO	HIS	1.56	0.96	6.08	1.5	9.48	1.8601	12.0034
173	NO		57	12	29	1	NO	0	NO	CAU	2.02	2.53	14.89	5.11	30.08	5.6942	37.7602
174	NO		48	10	No Births	0	NO	0	NO	CAU	0.83	1.11	11.13	0.92	9.24	0.986693	11.3489
175	NO		43	12	37	0	YES	1	NO	CAU	0.64	1.55	15.94	0.99	10.2	0.633814	9.57975
176	NO		50	14	30	0	NO	0	NO	CAU	1.23	1.21	11.13	1.49	13.69	1.48889	16.0983
177	NO		44	12	No Births	0	NO	0	NO	CAU	2.49	0.85	10.71	2.12	26.67	2.63239	32.1846
178	NO		53	Unknown	29	1	NO	0	NO	CAU	0.75	1.96	14.75	1.47	11.06	1.80786	17.3804
179	NO		61	10	18	1	NO	0	NO	CAU	0.85	3.03	14.03	2.58	11.93	2.98119	16.4449
180	NO		47	Unknown	No Births	1	YES	1	NO	CAU	1.29	2.21	19.04	2.85	24.56	2.73964	30.4064
181	NO		36	10	21	0	YES	2	YES	CAU	1.43	1.76	29.12	2.52	41.64	0.769253	20.9223
182	NO		62	13	31	0	NO	0	NO	CAU	0.8	2.11	9.43	1.69	7.54	1.58216	8.34471
183	NO		41	13	No Births	0	NO	0	NO	CAU	0.71	0.68	11	0.48	7.81	0.592584	10.7441
184	NO		49	14	No Births	0	YES	1	NO	CAU	0.73	1.19	10.83	0.87	7.91	0.868341	10.0529
185	NO		59	17	35	0	NO	0	NO	CAU	0.67	1.74	9.36	1.17	6.27	1.12873	7.6915
186	NO		46	Unknown	Unknown	2	NO	0	NO	CAU	1.58	3.71	35.07	5.86	55.41	3.27425	36.2646
187	NO		49	11	20	0	NO	0	NO	AFR	1.4	1.1	8.79	1.54	12.31	1.61551	17.4087
188	NO		55	16	18	0	YES	1	NO	AFR	1.21	1.05	6.06	1.27	7.33	1.79625	13.4082
189	NO		40	8	No Births	0	YES	1	NO	CAU	0.96	1.07	14.72	1.03	14.13	0.72572	14.3585
190	NO		48	10	20	0	NO	0	NO	CAU	2.02	0.89	9.06	1.8	18.3	2.33575	25.7366
191	NO		50	13	29	0	YES	4	NO	CAU	0.79	1.61	14.49	1.27	11.45	0.95889	10.6613
192	NO		46	11	No Births	1	YES	1	NO	CAU	1.63	2.72	22.83	4.43	37.21	3.37607	37.1667
193	NO		54	13	29	0	NO	0	NO	CAU	0.95	1.26	9.25	1.2	8.79	1.24489	11.8672
194	NO		47	11	35	0	NO	0	NO	CAU	1.18	1.33	13.81	1.57	16.3	1.34265	16.1697
195	NO		57	12	17	2	YES	5	NO	CAU	1.35	9.07	43.86	12.24	59.21	3.84361	27.1596
196	NO		46	13	18	0	NO	0	NO	CAU	1.53	0.61	6.91	0.93	10.57	1.70031	20.7061
197	NO		43	14	30	0	NO	0	NO	CAU	1.49	0.9	12.14	1.34	18.09	1.46933	20.8992
198	NO		63	14	21	1	YES	3	YES	CAU	1.24	7.87	29.51	9.76	36.59	4.75488	21.7864
199	NO		53	11	No Births	0	YES	1	YES	CAU	1.7	3.07	22.03	5.22	37.45	2.17553	20.5618
200	NO		71	13	26	1	NO	0	NO	CAU	1.92	3.43	9.29	6.59	17.84	8.03142	21.9257
201	NO		64	12	20	0	YES	1	UNKNOWN	CAU	1.8	1.84	7.35	3.31	13.23	3.86079	16.7576
202	NO		68	13	18	0	NO	0	NO	CAU	0.56	1.23	4.03	0.69	2.26	1.27736	4.56149
203	NO		69	14	24	0	YES	1	NO	CAU	1.73	1.66	5.12	2.87	8.86	3.93098	12.735
204	NO		44	Unknown	No Births	0	NO	0	NO	AFR	0.62	0.63	7.25	0.39	4.5	0.571008	8.65506
205	NO		46	13	24	1	NO	0	NO	CAU	1.05	1.63	17.34	1.71	18.21	2.18823	25.869
206	NO		62	Unknown	No Births	1	UNKNOWN	0	UNKNOWN	CAU	0.93	2.74	12.07	2.55	11.23	3.42384	17.34
207	NO		36	Unknown	30	0	NO	0	NO	CAU	1.85	0.43	12.68	0.8	23.46	0.865435	26.281
208	NO		62	12	34	0	NO	0	NO	CAU	1.58	2.11	9.43	3.33	14.9	3.09949	15.8099
209	NO		42	14	27	0	NO	0	NO	CAU	1.02	0.67	9.98	0.68	10.18	0.929311	14.9467
210	NO		51	16	31	0	NO	0	NO	CAU	0.94	1.27	10.95	1.19	10.29	1.163	12.3531
211	NO		46	11	No Births	0	NO	0	NO	CAU	2.2	1.04	11.44	2.29	25.17	2.43564	28.3665
212	NO		49	12	No Births	0	NO	0	NO	HIS	1	0.74	7.11	0.74	7.11	0.822095	9.19288
213	NO		53	12	28	0	NO	0	NO	CAU	0.88	1.22	9.42	1.07	8.29	1.13227	11.2332
214	NO		54	13	No Births	1	YES	3	UNKNOWN	CAU	1.3	3.6	24.13	4.68	31.37	3.17059	27.7465
215	NO		38	12	35	0	NO	0	NO	AFR	1.05	0.47	9.72	0.49	10.21	0.530097	14.7718
216	NO		57	12	30	0	NO	0	NO	CAU	1.18	1.77	10.7	2.09	12.63	1.80637	13.6997
217	NO		38	11	29	0	NO	0	NO	CAU	1.56	0.55	12.22	0.86	19.06	0.947291	22.512
218	NO		59	10	26	0	YES	1	NO	CAU	1.05	2	10.65	2.1	11.18	1.76303	11.7879
219	NO		67	12	19	1	YES	1	YES	CAU	1.37	7.14	22.48	9.78	30.8	5.72989	19.3242
220	NO		37	14	29	1	YES	1	NO	CAU	0.8	1.13	21.19	0.9	16.95	0.808898	21.8771
221	NO		60	15	No Births	0	NO	0	NO	CAU	1.46	1.45	7.42	2.12	10.83	2.58579	15.5724
222	NO		49	12	No Births	1	YES	1	NO	CAU	0.84	2.31	19.95	1.94	16.76	1.86882	20.4828
223	NO		51	12	28	0	NO	0	NO	CAU	1.42	1.12	9.74	1.59	13.83	1.75154	18.0601
224	NO		62	13	No Births	1	NO	0	NO	CAU	2.44	3.01	13.16	7.34	32.11	8.72306	39.3248
225	NO		50	11	25	1	YES	3	NO	CAU	2.25	3.13	26.12	7.04	58.77	5.02625	45.3178
226	NO		58	11	30	1	YES	1	YES	CAU	0.91	6.73	33.19	6.12	30.2	2.85601	18.4832
227	NO		56	12	22	1	YES	3	YES	CAU	0.81	6.8	36.95	5.51	29.93	2.2131	17.6554
228	NO		46	13	28	0	NO	0	NO	HIS	1.04	0.66	7.43	0.69	7.73	0.76955	9.93229
229	NO		49	13	No Births	0	UNKNOWN	0	NO	CAU	1.52	1.04	10.05	1.58	15.28	1.79941	19.7967
230	NO		59	12	25	0	YES	1	NO	CAU	1.86	1.82	9.75	3.39	18.14	3.10105	19.9232
231	NO		49	12	27	0	NO	0	NO	CAU	1.24	1.04	10.05	1.29	12.46	1.47043	16.4702
232	NO		52	12	24	0	NO	0	NO	CAU	0.6	0.94	7.78	0.56	4.67	0.773434	7.80313
233	NO		39	13	16	2	NO	0	NO	CAU	1.42	2.44	39.66	3.46	56.32	1.79938	35.2534
234	NO		47	13	38	2	NO	0	NO	CAU	1.56	2.6	25.16	4.06	39.25	3.30334	35.4913
235	NO		41	14	21	0	NO	0	NO	CAU	1.1	0.5	8.19	0.55	9.01	1.00183	16.0198
236	NO		43	10	31	0	YES	1	NO	CAU	1.48	1.7	17.34	2.52	25.66	1.45954	20.7746
237	NO		36	10	18	0	NO	0	NO	CAU	0.98	0.27	8.17	0.26	8.01	0.45939	14.915
238	NO		55	13	32	1	NO	0	NO	CAU	1.74	2.39	15.92	4.16	27.7	4.4569	34.6975
239	NO		45	15	35	0	NO	0	NO	HIS	1.45	0.72	8.49	1.04	12.31	1.03162	13.7444
240	NO		39	13	32	0	YES	1	NO	HIS	1.27	0.71	11.86	0.9	15.06	0.62416	12.8506
241	NO		41	13	31	1	NO	0	NO	HIS	1.03	0.81	13.77	0.83	14.18	1.09941	18.6074
242	NO		51	12	36	1	YES	1	NO	AFR	0.97	1.91	13.24	1.85	12.84	2.3199	21.0273
243	NO		46	14	39	0	YES	1	NO	CAU	2.86	1.58	14.03	4.52	40.13	3.15453	35.1886
244	NO		55	15	34	1	NO	0	NO	CAU	1.07	2.18	14.62	2.33	15.64	2.76542	23.0529
245	NO		47	Unknown	30	1	NO	0	NO	CAU	0.95	1.62	16.54	1.54	15.71	2.02505	23.4293
246	NO		56	16	0	1	YES	9	UNKNOWN	CAU	2.6	3.56	21.48	9.26	55.85	7.26647	45.6826
247	NO		53	13	17	1	NO	0	NO	CAU	1.13	2.04	15.27	2.31	17.26	2.71104	24.9982
248	NO		41	14	40	1	NO	0	NO	CAU	1.32	1.13	17.57	1.49	23.19	2.0558	32.785
249	NO		39	12	25	0	NO	0	NO	CAU	1.21	0.56	11.15	0.68	13.49	0.819654	17.8829
250	NO		55	11	0	1	YES	1	YES	CAU	1.97	5.8	34.31	11.43	67.59	5.03055	38.2743
251	NO		56	11	25	0	YES	1	YES	CAU	1.72	3.45	20.9	5.93	35.95	2.62175	19.3267
252	NO		39	Unknown	30	1	NO	0	NO	CAU	2.25	0.93	17.79	2.09	40.03	2.83599	49.7806
253	NO		56	13	32	1	NO	0	NO	CAU	1.05	2.49	15.6	2.61	16.38	2.85909	22.2612
254	NO		57	11	23	1	NO	0	NO	CAU	1.24	2.7	15.81	3.35	19.6	3.53621	25.2543
255	NO		50	12	27	0	NO	0	NO	CAU	2.06	1.07	9.9	2.2	20.39	2.48079	25.4699
256	NO		40	12	31	0	NO	0	NO	CAU	1.01	0.77	13.59	0.78	13.73	0.763372	15.0471
257	NO		48	11	30	0	YES	1	NO	AFR	1.21	1.08	8.93	1.31	10.81	1.34105	15.4293
258	NO		43	13	27	0	NO	0	NO	CAU	1.94	0.79	10.81	1.53	20.97	2.05704	26.1101
259	NO		39	Unknown	19	0	NO	0	NO	AFR	0.57	0.39	7.51	0.22	4.28	0.310464	8.27445
260	NO		52	17	30	2	NO	0	NO	CAU	0.54	2.84	21.66	1.53	11.7	1.2803	13.0584
261	NO		39	17	38	1	NO	0	NO	CAU	2.52	0.93	17.79	2.34	44.83	3.53023	53.4632
262	NO		58	14	34	0	YES	1	NO	CAU	0.65	1.99	11.22	1.29	7.29	1.04735	7.6332
263	NO		48	13	31	1	NO	0	NO	CAU	1.13	1.84	17.75	2.08	20.06	2.50572	26.5323
264	NO		53	11	32	0	NO	0	NO	CAU	0.45	1.66	12.61	0.75	5.67	0.580651	5.91137
265	NO		37	11	No Births	0	NO	0	NO	CAU	1.1	0.49	12.27	0.54	13.5	0.592264	16.5205
266	NO		41	10	29	0	NO	0	NO	CAU	1.31	0.74	12.01	0.97	15.73	1.09059	18.9185
267	NO		39	14	32	1	NO	0	NO	CAU	1.55	0.93	17.79	1.44	27.57	1.96248	37.7794
268	NO		57	12	30	0	YES	2	NO	CAU	1.51	2.66	15.61	4.02	23.57	2.30549	17.1834
269	NO		57	12	32	2	NO	0	NO	CAU	0.78	3.8	21.51	2.96	16.78	2.2397	16.7313
270	NO		51	10	22	0	NO	0	NO	HIS	0.84	0.7	6.1	0.59	5.12	0.750604	7.52205
271	NO		45	13	32	1	NO	0	NO	CAU	1.13	1.66	18.46	1.88	20.86	2.30171	27.8735
272	NO		42	10	26	1	NO	0	NO	AFR	0.85	1.11	14.76	0.94	12.55	1.22751	21.0891
273	NO		47	12	32	0	YES	1	UNKNOWN	CAU	2.14	1.83	16.04	3.92	34.33	2.42146	27.3756
274	NO		55	12	19	0	YES	3	NO	CAU	1.09	1.28	8.86	1.4	9.66	1.50835	13.2374
275	NO		51	13	No Births	0	NO	0	NO	CAU	2.04	1.12	9.74	2.28	19.87	2.50645	24.8852
276	NO		46	11	44	1	NO	0	NO	CAU	1.03	1.89	19.81	1.95	20.4	2.147	25.4451
277	NO		37	14	32	1	NO	0	NO	CAU	1.28	0.74	17.94	0.95	22.96	1.45747	32.5259
278	NO		44	12	26	0	NO	0	NO	CAU	0.96	0.85	10.71	0.82	10.28	1.04685	13.7272
279	NO		48	14	31	0	NO	0	NO	CAU	1.23	1.14	11.45	1.4	14.08	1.42894	16.5717
280	NO		35	10	No Births	0	NO	0	NO	CAU	2.31	0.36	12.38	0.83	28.6	0.918826	31.7678
281	NO		62	9	23	1	NO	0	NO	CAU	2.93	3.21	13.98	9.41	40.96	10.3761	45.1173
282	NO		41	12	29	2	NO	0	NO	CAU	1.14	2.13	30.46	2.43	34.72	1.77799	29.0433
283	NO		63	12	21	1	YES	1	NO	CAU	1.09	3.55	14.53	3.87	15.84	4.1926	19.4266
284	NO		54	11	34	0	NO	0	NO	CAU	1.06	1.72	12.4	1.82	13.14	1.38801	13.147
285	NO		56	16	35	1	YES	3	NO	CAU	1.31	3.4	20.66	4.45	27.06	3.55396	26.9605
286	NO		40	14	36	1	NO	0	NO	CAU	1.09	1.03	17.72	1.12	19.31	1.70068	27.9675
287	NO		64	13	No Births	0	YES	1	NO	CAU	0.62	2.12	8.44	1.31	5.23	1.34803	6.12216
288	NO		49	14	29	1	YES	1	NO	CAU	0.99	2.1	18.36	2.08	18.18	2.19878	23.6716
289	NO		38	11	0	0	NO	0	NO	CAU	1.1	0.55	12.22	0.61	13.44	0.668905	16.4597
290	NO		45	12	42	0	YES	1	NO	CAU	0.98	1.78	15.56	1.74	15.25	1.06854	13.9922
291	NO		54	11	25	1	YES	2	YES	CAU	1.66	7.07	41.7	11.74	69.22	4.03023	33.9651
292	NO		48	13	25	1	NO	0	NO	CAU	2.72	1.79	17.32	4.87	47.11	5.80586	52.9166
293	NO		54	14	23	0	YES	1	NO	CAU	0.85	1.1	8.07	0.94	6.86	1.1146	10.6875
294	NO		37	13	30	0	YES	1	NO	CAU	1.6	0.87	16.77	1.39	26.83	0.860306	23.0986
295	NO		63	16	34	0	NO	0	NO	CAU	1.67	1.98	8.36	3.31	13.96	3.43098	16.1408
296	NO		43	12	25	1	YES	4	NO	CAU	1.94	3.73	27.9	7.24	54.13	3.55801	43.6662
297	NO		52	14	No Births	1	NO	0	NO	CAU	1.72	1.89	14.99	3.25	25.78	4.01997	35.9634
298	NO		50	16	No Births	0	YES	1	NO	CAU	0.76	1.16	10.62	0.88	8.07	0.922649	10.278
299	NO		56	14	32	0	NO	0	NO	CAU	0.85	1.55	10.01	1.32	8.51	1.2416	10.2759
300	NO		45	12	37	1	NO	0	NO	CAU	1.78	1.66	18.46	2.95	32.86	3.60131	40.2322
301	NO		54	11	41	1	NO	0	NO	CAU	2.17	2.53	17.62	5.49	38.24	5.23467	41.8697
302	NO		55	12	31	1	NO	0	NO	HIS	1.71	1.64	11.32	2.8	19.36	3.58895	23.6676
303	NO		40	12	26	1	YES	6	UNKNOWN	CAU	0.95	3.13	30.83	2.97	29.29	1.34589	25.0512
304	NO		59	10	21	0	YES	2	NO	AFR	1.01	1.53	7.57	1.55	7.65	1.69092	10.5547
305	NO		73	12	29	1	YES	2	NO	CAU	0.56	5.17	12.3	2.9	6.89	2.42802	5.96309
306	NO		53	14	20	1	NO	0	NO	CAU	1.58	1.91	14.38	3.02	22.72	3.76959	33.1161
307	NO		47	12	34	0	YES	2	UNKNOWN	CAU	1.44	2.8	20.29	4.03	29.22	1.63602	19.3651
308	NO		63	12	24	1	NO	0	NO	CAU	1.07	3.01	12.45	3.22	13.32	4.11736	19.1067
309	NO		41	13	35	0	NO	0	NO	CAU	1.52	0.84	13.48	1.28	20.49	1.2643	21.599
310	NO		62	12	17	1	NO	0	NO	CAU	1.86	2.85	12.5	5.3	23.25	6.72473	31.6733
311	NO		50	13	No Births	1	NO	0	NO	CAU	2.45	1.9	16.85	4.66	41.28	5.46036	48.1746
312	NO		63	15	31	1	NO	0	NO	CAU	1.46	2.9	12.01	4.23	17.53	5.57327	25.123
313	NO		58	13	No Births	0	YES	2	UNKNOWN	AFR	1.28	1.63	8.33	2.09	10.66	2.05888	13.4983
314	NO		59	12	28	1	NO	0	NO	CAU	1.25	2.73	14.25	3.41	17.81	3.90127	24.4757
315	NO		40	Unknown	26	1	NO	0	NO	CAU	0.79	1	17.28	0.79	13.65	1.1205	21.3214
316	NO		48	13	36	0	YES	2	NO	CAU	3.03	2.41	18.57	7.3	56.27	3.48274	36.0026
317	NO		48	11	33	0	YES	2	NO	CAU	2	2.64	20.18	5.28	40.36	2.3129	25.5175
318	NO		43	14	34	0	NO	0	NO	CAU	0.93	0.9	12.14	0.84	11.29	0.919673	13.613
319	NO		53	14	No Births	0	NO	0	NO	CAU	0.93	1.11	8.62	1.03	8.02	1.19621	11.8322
320	NO		55	15	29	0	NO	0	NO	CAU	0.79	1.19	8.31	0.94	6.56	1.09556	9.77951
321	NO		46	15	28	0	NO	0	NO	CAU	1.69	0.86	9.59	1.45	16.21	1.87642	22.6068
322	NO		44	16	37	0	YES	2	YES	CAU	1.12	4.95	32.87	5.54	36.81	1.19285	16.0285
323	NO		57	11	No Births	1	YES	1	NO	CAU	2.68	3.27	18.85	8.76	50.52	7.48119	46.6931
324	NO		61	13	0	0	NO	0	NO	CAU	1.02	1.65	7.89	1.68	8.05	2.01264	10.5149
325	NO		51	13	No Births	1	YES	1	NO	CAU	1.72	2.35	19.28	4.04	33.16	3.94312	36.465
326	NO		53	15	34	1	YES	1	NO	CAU	1.71	2.39	17.61	4.09	30.11	4.07319	35.2933
327	NO		51	14	29	0	NO	0	NO	CAU	1.23	1.02	8.91	1.25	10.96	1.54903	15.5948
328	NO		56	13	44	0	YES	1	NO	CAU	3.26	2.01	12.79	6.55	41.7	4.67627	34.0231
329	NO		40	13	35	0	YES	1	UNKNOWN	CAU	0.92	1.3	17.6	1.2	16.19	0.695588	13.8036
330	NO		39	13	27	1	NO	0	NO	CAU	1.56	0.99	18.87	1.54	29.44	2.20045	37.7198
331	NO		54	11	31	1	NO	0	NO	CAU	2.24	2.53	17.62	5.67	39.47	5.39877	42.8781
332	NO		68	12	33	0	NO	0	NO	CAU	0.68	2.36	7.6	1.6	5.17	1.54877	5.51155
333	NO		50	13	15	0	YES	1	NO	AFR	0.87	1.15	8.65	1	7.53	1.04287	11.0219
334	NO		63	11	29	0	NO	0	NO	CAU	2.05	1.92	8.12	3.94	16.65	4.1942	19.4334
335	NO		38	13	No Births	0	NO	0	NO	CAU	1.22	0.5	11.2	0.61	13.66	0.741604	18.0827
336	NO		40	9	23	0	NO	0	NO	CAU	1.3	0.55	9.87	0.72	12.83	0.98147	18.9332
337	NO		64	10	20	0	NO	0	NO	CAU	0.84	1.59	6.38	1.34	5.36	1.84426	7.84542
338	NO		54	16	36	0	YES	1	NO	CAU	1.13	1.69	12.18	1.91	13.76	1.47897	13.9517
339	NO		36	11	24	0	NO	0	NO	HIS	1.28	0.22	7.09	0.28	9.08	0.421607	13.0932
340	NO		53	14	30	0	YES	3	UNKNOWN	CAU	1.4	2.22	16.5	3.11	23.1	1.79516	17.2685
341	NO		35	12	28	1	NO	0	NO	CAU	2.12	0.58	19.19	1.23	40.68	1.57999	48.2905
342	NO		47	17	23	1	NO	0	NO	CAU	2.18	1.53	15.73	3.34	34.29	4.58522	45.8056
343	NO		60	13	22	0	NO	0	NO	CAU	1.97	1.29	6.59	2.54	12.98	3.47255	20.4199
344	NO		43	15	28	0	YES	2	NO	CAU	2.05	1.93	15.53	3.96	31.84	2.01589	27.5708
345	NO		58	10	22	0	NO	0	NO	CAU	1.24	1.31	7.56	1.62	9.37	1.9882	14.0561
346	NO		57	10	21	1	NO	0	NO	CAU	1.15	2.7	15.81	3.11	18.18	3.28395	23.6584
347	NO		37	13	30	1	NO	0	NO	CAU	2.21	0.81	19.5	1.79	43.1	2.50298	49.3015
348	NO		56	16	No Births	0	NO	0	NO	CAU	1.5	1.25	8.14	1.88	12.21	2.18033	17.4156
349	NO		54	11	18	0	NO	0	NO	CAU	1.21	0.9	6.67	1.09	8.07	1.58282	14.8622
350	NO		44	14	26	1	NO	0	NO	CAU	0.75	1.38	16.7	1.04	12.53	1.49935	19.7422
351	NO		47	13	32	0	NO	0	NO	CAU	1.47	1.21	12.67	1.78	18.62	1.66981	19.7259
352	NO		45	12	0	0	NO	0	NO	CAU	1.31	0.91	10.61	1.19	13.9	1.42575	18.2487
353	NO		42	17	18	0	NO	0	NO	CAU	2.33	0.43	6.58	1	15.33	2.11005	30.9135
354	NO		46	14	30	0	NO	0	NO	CAU	0.7	1.07	11.77	0.75	8.24	0.781593	10.0708
355	NO		41	13	33	0	YES	1	YES	CAU	1.31	2.58	29.15	3.38	38.19	1.09059	18.9185
356	NO		60	11	No Births	0	NO	0	NO	CAU	3.61	1.75	8.88	6.32	32.06	6.26753	34.2001
357	NO		40	13	30	2	YES	2	NO	HIS	1.27	2.83	30.3	3.59	38.48	1.2621	22.6031
358	NO		65	12	No Births	2	YES	3	NO	CAU	1.11	8.49	28.49	9.42	31.62	4.56796	17.5772
359	NO		35	13	26	3	YES	1	NO	HIS	1.98	1.07	27.82	2.12	55.08	1.02103	33.6192
360	NO		44	13	18	1	NO	0	NO	CAU	0.85	1.43	17.29	1.22	14.7	1.69754	22.0615
361	NO		50	14	32	0	NO	0	NO	CAU	1.24	1.21	11.13	1.5	13.8	1.5009	16.218
362	NO		69	11	18	0	NO	0	NO	CAU	0.9	1.36	4.22	1.22	3.8	2.06659	6.84134
363	NO		46	13	20	0	NO	0	NO	CAU	1.64	0.76	8.52	1.25	13.97	1.82142	22.0177
364	NO		41	16	21	0	YES	1	NO	HIS	1.35	0.51	7.05	0.69	9.52	0.767762	13.3712
365	NO		54	12	34	1	NO	0	NO	CAU	1.06	2.3	16.19	2.44	17.16	2.59311	23.2788
366	NO		51	13	26	2	YES	1	NO	CAU	1.33	4.14	31.37	5.51	41.72	3.06319	29.5828
367	NO		51	11	20	0	NO	0	NO	CAU	1.22	0.99	8.66	1.21	10.57	1.50675	15.7288
368	NO		62	12	0	0	YES	1	NO	CAU	1.73	2.01	8.99	3.48	15.55	3.38846	17.1742
369	NO		51	12	30	0	NO	0	NO	CAU	2.28	1.39	11.95	3.17	27.25	2.79708	27.3718
370	NO		37	9	No Births	0	NO	0	NO	CAU	1.46	0.49	12.27	0.72	17.91	0.785327	21.3108
371	NO		50	10	34	1	NO	0	NO	CAU	1.32	2.15	18.78	2.84	24.79	2.98073	29.8217
372	NO		52	13	23	3	NO	0	NO	HIS	0.52	3.03	22.76	1.58	11.84	0.907507	8.55007
373	NO		45	10	36	0	YES	1	NO	CAU	2.04	1.95	16.94	3.98	34.56	2.2113	26.9311
374	NO		57	14	20	0	NO	0	NO	CAU	1	1.05	6.46	1.05	6.46	1.53302	11.7381
375	NO		52	11	30	0	YES	6	NO	CAU	0.47	2.39	18.6	1.12	8.74	0.594826	6.27303
376	NO		59	12	20	0	NO	0	NO	CAU	1.16	1.24	6.75	1.44	7.83	1.94585	12.9394
377	NO		46	12	23	0	NO	0	NO	CAU	1.58	0.76	8.52	1.2	13.46	1.75538	21.305
378	NO		56	14	29	1	NO	0	NO	CAU	0.95	2.21	13.96	2.1	13.26	2.59046	20.3743
379	NO		46	10	38	1	NO	0	NO	CAU	0.63	1.89	19.81	1.19	12.48	1.31883	16.4397
380	NO		51	14	28	1	YES	1	UNKNOWN	CAU	0.65	2.3	18.92	1.5	12.3	1.50921	15.7525
381	NO		47	14	37	0	NO	0	NO	CAU	1.49	1.1	11.61	1.64	17.3	1.69233	19.9655
382	NO		51	12	25	2	NO	0	NO	CAU	1.54	3.51	27.34	5.41	42.1	3.53802	33.3764
383	NO		56	14	38	0	YES	2	NO	CAU	1.39	2.33	14.64	3.24	20.35	2.02212	16.2486
384	NO		41	13	29	0	NO	0	NO	CAU	0.74	0.68	11	0.5	8.14	0.617544	11.1717
385	NO		41	13	23	0	YES	1	NO	CAU	1.9	0.86	10.9	1.63	20.71	1.57785	26.2263
386	NO		44	10	No Births	1	NO	0	NO	CAU	1.48	1.66	19.75	2.46	29.23	2.93688	35.208
387	NO		61	10	41	1	YES	1	NO	CAU	2.95	3.88	17.61	11.45	51.95	9.95454	46.3957
388	NO		44	11	28	0	NO	0	NO	AFR	0.98	0.82	9.35	0.8	9.16	0.901039	13.3325
389	NO		64	11	31	1	NO	0	NO	AFR	0.58	2.61	9.67	1.51	5.61	2.13367	9.60235
390	NO		68	11	27	0	NO	0	NO	CAU	3.23	2.08	6.74	6.72	21.77	7.12795	23.6078
391	NO		61	12	30	0	NO	0	NO	CAU	1.5	2.05	9.71	3.08	14.57	2.80107	15.5192
392	NO		49	13	32	1	YES	1	NO	CAU	0.66	2.37	20.44	1.56	13.49	1.47137	16.4799
393	NO		45	12	18	2	NO	0	NO	CAU	2.01	3.93	38.1	7.9	76.58	4.05696	44.0778
394	NO		50	12	30	1	YES	1	NO	CAU	1.67	2.31	20.06	3.86	33.5	3.75577	36.1114
395	NO		58	12	29	1	YES	1	NO	CAU	1.52	3.1	16.97	4.71	25.79	4.52053	29.4662
396	NO		56	11	No Births	1	NO	0	NO	CAU	0.92	2.66	16.56	2.45	15.24	2.50972	19.7993
397	NO		37	12	28	1	NO	0	NO	HIS	0.45	0.51	13.69	0.23	6.16	0.324689	8.82383
398	NO		41	15	30	1	NO	0	NO	CAU	1.03	1.13	17.57	1.16	18.1	1.60783	26.6549
399	NO		49	15	16	0	NO	0	NO	AFR	1.12	0.84	6.81	0.94	7.63	1.29456	14.1882
400	NO		44	13	17	0	NO	0	NO	CAU	0.6	0.55	7.07	0.33	4.24	0.640825	8.934
401	NO		45	12	29	0	NO	0	NO	CAU	1.92	0.91	10.61	1.75	20.37	2.0826	25.57
402	NO		70	11	28	1	YES	1	NO	CAU	1.36	4.39	12.43	5.97	16.9	5.75866	17.1651
403	NO		52	14	34	0	YES	1	NO	CAU	1.72	1.56	12.6	2.68	21.67	2.15927	21.1074
404	NO		40	14	33	0	NO	0	NO	CAU	0.68	0.7	12.46	0.48	8.47	0.514602	10.3979
405	NO		44	16	28	0	YES	1	NO	CAU	1.4	1.22	11.81	1.71	16.53	1.4888	19.6169
406	NO		52	15	31	1	NO	0	NO	AFR	0.65	1.52	10.16	0.99	6.6	1.56079	14.6312
407	NO		42	13	21	0	NO	0	NO	HIS	1.25	0.4	6.27	0.5	7.84	0.759354	12.3367
408	NO		49	10	32	0	NO	0	NO	CAU	1.76	1.42	13.44	2.5	23.65	2.0805	22.5422
409	NO		44	11	No Births	2	YES	1	NO	CAU	1.05	4.59	37.49	4.82	39.36	2.09271	26.5009
410	NO		61	13	No Births	1	YES	5	NO	CAU	1.33	4.36	19.58	5.8	26.04	4.62349	24.5064
411	NO		48	14	0	0	NO	0	NO	CAU	1.85	0.92	9.32	1.7	17.24	2.14133	23.8535
412	NO		45	12	31	0	NO	0	NO	CAU	1.67	1.13	13.01	1.89	21.73	1.81394	22.6523
413	NO		53	16	35	1	NO	0	NO	CAU	1.73	2.02	15.12	3.49	26.16	4.11981	35.6219
414	NO		38	12	31	0	NO	0	NO	HIS	1.85	0.4	9.76	0.74	18.06	0.808355	18.2238
415	NO		56	12	No Births	0	NO	0	NO	HIS	1	0.93	6.23	0.93	6.23	1.13076	8.0577
416	NO		61	11	28	0	NO	0	NO	CAU	1.31	1.81	8.63	2.37	11.31	2.45085	13.6951
417	NO		47	11	32	0	NO	0	NO	CAU	2.01	1.33	13.81	2.67	27.76	2.27607	25.9506
418	NO		50	11	24	0	YES	1	NO	HIS	0.53	0.8	7.31	0.42	3.87	0.455437	4.89844
419	NO		54	10	36	1	YES	2	UNKNOWN	CAU	1.39	4.06	26.73	5.64	37.15	3.38624	29.354
420	NO		57	13	27	1	YES	2	NO	CAU	0.93	3.78	21.44	3.52	19.94	2.66444	19.6123
421	NO		54	13	No Births	0	YES	2	NO	CAU	1.14	1.9	13.56	2.17	15.46	1.49196	14.066
422	NO		55	12	23	1	YES	1	NO	CAU	2.93	2.67	17.62	7.82	51.63	7.38693	51.2069
423	NO		51	12	17	1	YES	2	NO	AFR	1.93	2.05	14.11	3.96	27.23	4.419	38.0208
424	NO		35	12	32	0	NO	0	NO	CAU	0.73	0.4	13.89	0.29	10.14	0.291287	11.3788
425	NO		55	10	32	0	NO	0	NO	CAU	1.47	1.79	12.18	2.63	17.9	2.02869	17.4278
426	NO		85	13	26	1	NO	0	NO	CAU	0.84	2.52	2.52	2.12	2.12	1.405	0
427	NO		57	12	27	1	YES	1	NO	CAU	1.31	2.99	17.34	3.92	22.72	3.73194	26.4725
428	NO		51	13	28	0	YES	1	NO	CAU	1	1.33	11.41	1.33	11.41	1.23677	13.0877
429	NO		44	12	30	0	YES	1	NO	AFR	1.43	0.91	9.44	1.3	13.5	1.31201	18.844
430	NO		48	16	33	0	NO	0	NO	CAU	1.32	1.14	11.45	1.5	15.11	1.53268	17.6704
431	NO		54	12	32	0	YES	1	NO	CAU	2.61	1.86	13.28	4.85	34.66	3.38216	29.324
432	NO		49	13	27	0	NO	0	NO	CAU	1.32	1.04	10.05	1.37	13.27	1.56454	17.4345
433	NO		46	11	41	0	NO	0	NO	CAU	1.83	1.29	14	2.36	25.62	2.03026	24.2325
434	NO		61	11	No Births	3	YES	2	NO	CAU	0.81	8.35	34.18	6.76	27.69	2.84301	15.7355
435	NO		52	16	33	3	NO	0	NO	CAU	1.18	2.84	21.66	3.35	25.56	2.776	26.3452
436	NO		68	19	20	0	NO	0	NO	AFR	1.36	1.33	4.09	1.81	5.56	2.59833	9.75543
437	NO		48	13	36	1	YES	1	YES	CAU	4.73	4.7	36.2	22.23	171.23	9.87489	73.0147
438	NO		46	13	No Births	0	NO	0	NO	CAU	0.94	0.94	10.47	0.88	9.84	1.04814	13.2848
439	NO		53	11	28	0	YES	1	NO	CAU	2.85	1.58	12.04	4.5	34.31	3.61966	32.0167
440	NO		64	13	18	1	YES	3	YES	CAU	4.29	8.6	30.28	36.89	129.9	16.1107	56.0367
441	NO		42	12	No Births	0	YES	1	YES	CAU	1.77	2.25	24.02	3.98	42.52	1.60706	24.4919
442	NO		52	12	No Births	0	YES	1	NO	CAU	1.25	1.38	11.22	1.73	14.03	1.57401	15.8272
443	NO		36	12	No Births	1	NO	0	NO	CAU	1.09	0.68	19.11	0.74	20.83	0.958171	28.662
444	NO		51	13	27	0	NO	0	NO	CAU	1.15	1.12	9.74	1.29	11.2	1.42093	14.8973
445	NO		52	12	24	1	NO	0	NO	CAU	0.82	2.02	15.92	1.66	13.05	1.93754	19.1433
446	NO		45	14	37	1	NO	0	NO	CAU	0.99	1.51	16.97	1.49	16.8	2.01948	24.8938
447	NO		51	Unknown	36	0	NO	0	NO	CAU	1.15	1.27	10.95	1.46	12.59	1.42093	14.8973
448	NO		40	11	30	0	NO	0	NO	HIS	1.27	0.54	10.58	0.69	13.44	0.673332	12.741
449	NO		47	12	42	1	NO	0	NO	CAU	2.14	1.78	17.99	3.81	38.5	4.50305	45.193
450	NO		44	11	No Births	1	NO	0	NO	CAU	0.45	1.66	19.75	0.75	8.89	0.902361	12.362
451	NO		60	12	39	0	YES	2	NO	CAU	1.74	2.97	14.59	5.17	25.39	3.24157	17.7683
452	NO		63	16	20	2	NO	0	NO	CAU	1.13	5.81	22.72	6.57	25.67	4.34288	20.0628
453	NO		64	10	No Births	0	NO	0	NO	CAU	0.94	1.97	7.86	1.85	7.39	2.03626	9.13386
454	NO		65	18	26	0	YES	3	YES	CAU	0.97	4.87	17.4	4.72	16.88	2.12643	9.00333
455	NO		53	12	No Births	1	YES	1	UNKNOWN	CAU	1.35	2.74	19.91	3.7	26.88	3.29045	28.644
456	NO		65	13	No Births	0	NO	0	NO	CAU	0.75	1.84	6.95	1.38	5.21	1.6484	7.03517
457	NO		64	13	23	0	NO	0	NO	CAU	1.71	1.45	5.83	2.48	9.97	3.67155	15.9907
458	NO		51	12	26	1	NO	0	NO	CAU	0.73	1.99	16.59	1.45	12.11	1.69334	17.5112
459	NO		53	14	28	0	NO	0	NO	CAU	1.52	1.11	8.62	1.69	13.1	1.94749	18.6019
460	NO		62	11	21	0	YES	2	YES	CAU	2.61	4.36	18.55	11.38	48.42	5.06558	24.7444
461	NO		40	11	25	0	NO	0	NO	HIS	2.15	0.44	8.6	0.95	18.49	1.13722	20.6043
462	NO		62	12	35	0	NO	0	NO	CAU	0.97	2.11	9.43	2.05	9.15	1.91497	10.0262
463	NO		60	11	35	1	NO	0	NO	CAU	2.09	3.18	15.55	6.65	32.5	6.80165	36.5907
464	NO		38	15	33	0	NO	0	NO	CAU	1.21	0.57	12.57	0.69	15.21	0.735547	17.9486
465	NO		60	14	No Births	1	YES	1	YES	CAU	1.26	5.86	26.77	7.38	33.73	4.16011	24.0157
466	NO		49	12	29	0	NO	0	NO	CAU	2.08	1.04	10.05	2.16	20.9	2.45401	26.0574
467	NO		40	13	29	0	NO	0	NO	CAU	2.14	0.62	11.1	1.33	23.75	1.61048	29.2149
468	NO		64	14	31	1	YES	3	NO	CAU	1.76	4.45	16.92	7.83	29.78	6.97529	28.6202
469	NO		35	13	21	0	NO	0	NO	CAU	2.39	0.26	9.23	0.62	22.06	0.950494	32.6651
470	NO		46	16	23	0	NO	0	NO	HIS	0.62	0.49	5.5	0.3	3.41	0.459492	6.0458
471	NO		35	14	No Births	0	NO	0	NO	CAU	1.38	0.3	10.38	0.41	14.32	0.549935	20.4162
472	NO		63	Unknown	35	0	NO	0	NO	CAU	0.79	1.98	8.36	1.56	6.6	1.63878	7.98994
473	NO		35	13	No Births	1	NO	0	NO	CAU	1.1	0.58	19.19	0.64	21.11	0.19743	29.2921
474	NO		47	15	21	2	NO	0	NO	CAU	1.21	3.27	30.47	3.96	36.87	2.62641	28.4723
475	NO		36	11	29	0	NO	0	NO	CAU	1.9	0.42	12.33	0.8	23.43	1.02078	26.7939
476	NO		45	13	39	0	NO	0	NO	HIS	0.88	0.79	9.29	0.7	8.18	0.651548	8.47105
477	NO		62	12	No Births	3	NO	0	NO	CAU	1.19	5.29	22.03	6.3	26.22	4.56784	21.0076
478	NO		39	16	17	1	YES	1	NO	CAU	0.74	1.35	19.97	1	14.78	1.04996	20.1181
479	NO		68	10	20	1	YES	2	NO	CAU	0.65	5.34	16.49	3.47	10.72	2.79456	9.17362
480	NO		59	12	No Births	1	YES	1	NO	CAU	1.09	3.22	16.6	3.51	18.09	3.60951	21.1473
481	NO		56	12	25	1	NO	0	NO	CAU	0.99	2.43	15.21	2.41	15.06	2.8338	20.7366
482	NO		68	12	22	0	YES	2	YES	CAU	1.61	4.44	13.88	7.15	22.35	3.66385	11.9065
483	NO		35	13	No Births	1	NO	0	NO	CAU	0.53	0.58	19.19	0.31	10.17	0.467059	15.1447
484	NO		53	14	25	1	NO	0	NO	CAU	0.95	1.96	14.75	1.86	14.01	2.32725	21.1397
485	NO		41	13	No Births	0	NO	0	NO	CAU	0.52	0.68	11	0.35	5.72	0.474861	7.9219
486	NO		46	13	30	0	NO	0	NO	CAU	1.77	1.17	12.84	2.07	22.73	2.00709	23.246
487	NO		59	13	31	0	NO	0	NO	CAU	1.26	1.91	10.22	2.41	12.88	2.23573	13.5918
488	NO		55	12	26	2	YES	1	NO	CAU	0.68	4.83	29.54	3.28	20.09	1.86133	15.0477
489	NO		58	15	32	0	NO	0	NO	CAU	1.1	1.68	9.58	1.85	10.54	1.84617	12.3132
490	NO		40	12	25	0	NO	0	NO	CAU	0.72	0.62	11.1	0.45	7.99	0.600905	10.8869
491	NO		63	11	19	0	YES	6	NO	CAU	0.7	1.87	7.91	1.31	5.54	1.52057	6.88432
492	NO		49	12	39	0	YES	1	NO	CAU	0.89	1.62	14.47	1.44	12.88	1.05763	12.1175
493	NO		63	12	No Births	1	YES	2	NO	CAU	1.19	4.62	18.5	5.5	22.02	4.56784	21.0076
494	NO		55	12	21	1	NO	0	NO	CAU	2.03	2.26	15.13	4.59	30.71	5.17962	39.1747
495	NO		53	12	25	2	YES	1	NO	CAU	0.67	4.49	30.46	3.01	20.41	1.64715	15.4219
496	NO		36	15	35	1	NO	0	NO	CAU	1.31	0.64	18.02	0.84	23.61	1.32113	33.2541
497	NO		67	Unknown	No Births	0	NO	0	NO	CAU	0.85	1.72	5.87	1.46	4.99	1.93187	6.8413
498	NO		40	13	33	1	YES	2	NO	CAU	1.74	3	29.73	5.22	51.73	2.70093	40.7663
499	NO		39	11	29	0	YES	3	UNKNOWN	CAU	0.61	1.76	20.64	1.07	12.59	0.461752	9.37951
500	NO		49	14	29	0	YES	1	NO	CAU	1.18	1.19	10.83	1.4	12.78	1.42881	15.4975
501	NO		60	14	29	1	YES	1	NO	CAU	1.59	3.04	14.9	4.83	23.69	5.50089	28.5433
502	NO		45	14	27	1	NO	0	NO	CAU	0.92	1.47	16.55	1.35	15.23	1.91996	23.0701
503	NO		37	14	27	0	NO	0	NO	CAU	0.9	0.4	10.3	0.36	9.27	0.547622	13.6829
504	NO		50	16	38	0	NO	0	NO	CAU	1.58	1.21	11.13	1.91	17.59	1.94693	19.8786
505	NO		43	13	31	0	NO	0	NO	CAU	0.96	0.99	13.24	0.95	12.71	1.02332	13.9066
506	NO		58	13	26	0	YES	2	YES	CAU	0.62	4.32	22.79	2.68	14.13	1.04495	7.13852
507	NO		56	16	25	0	NO	0	NO	CAU	0.91	1.25	8.14	1.14	7.41	1.39604	10.7407
508	NO		43	15	26	0	YES	2	NO	CAU	1.31	1.93	15.53	2.53	20.34	1.39377	18.4806
509	NO		50	Unknown	Unknown	0	NO	0	NO	CAU	0.55	0.63	5.96	0.35	3.28	0.695712	7.30088
510	NO		57	14	26	0	NO	0	NO	CAU	2.42	1.3	7.96	3.15	19.26	3.84223	25.5931
511	NO		51	13	19	0	NO	0	NO	CAU	0.7	0.73	6.42	0.51	4.49	0.867386	9.35229
512	NO		45	14	30	0	YES	2	YES	CAU	0.95	5.28	32.41	5.02	30.79	1.05923	13.4162
513	NO		45	11	29	0	NO	0	NO	CAU	0.47	1	11.59	0.47	5.45	0.52547	6.87901
514	NO		46	11	32	2	NO	0	NO	CAU	1.9	2.76	27.55	5.24	52.35	4.00846	41.3693
515	NO		54	15	No Births	1	YES	2	NO	CAU	1.06	3.06	20.91	3.24	22.16	2.73995	22.8642
516	NO		52	13	32	0	NO	0	NO	CAU	0.61	1.45	11.76	0.88	7.17	0.786272	7.92788
517	NO		38	13	30	0	NO	0	NO	CAU	1.6	0.62	13.71	0.99	21.94	1.08239	22.9355
518	NO		51	12	22	0	YES	3	NO	CAU	1.26	1.36	11.65	1.71	14.68	1.5865	15.9431
519	NO		44	Unknown	No Births	0	NO	0	NO	CAU	0.85	0.78	9.81	0.66	8.34	0.906608	12.4167
520	NO		55	14	26	0	NO	0	NO	CAU	1.91	1.19	8.31	2.27	15.87	2.76773	21.6239
521	NO		42	12	No Births	1	UNKNOWN	0	NO	CAU	0.82	1.31	18.48	1.07	15.15	1.51982	21.5388
522	NO		57	15	31	0	NO	0	NO	CAU	0.56	1.62	9.79	0.91	5.48	0.903012	6.6121
523	NO		46	11	34	0	NO	0	NO	CAU	0.57	1.29	14	0.74	7.98	0.650869	8.16702
524	NO		56	9	No Births	1	NO	0	NO	CAU	1.08	2.66	16.56	2.87	17.88	3.08728	22.3936
525	NO		63	13	No Births	0	NO	0	NO	CAU	0.56	1.75	7.43	0.98	4.16	1.21842	5.54645
526	NO		44	14	36	0	NO	0	NO	CAU	2.93	0.96	12.03	2.81	35.25	3.16045	36.2791
527	NO		48	12	22	1	NO	0	NO	CAU	0.77	1.74	16.89	1.34	13.01	1.71445	18.9495
528	NO		35	13	No Births	1	YES	1	NO	CAU	1.55	0.91	23.24	1.41	36.02	1.35976	38.1386
529	NO		65	14	26	0	YES	1	NO	CAU	1.7	1.98	7.46	3.37	12.68	3.73849	14.5704
530	NO		58	12	22	0	YES	1	YES	CAU	1.8	2.75	15.18	4.95	27.32	3.00258	19.3472
531	NO		37	12	28	1	NO	0	NO	CAU	0.85	0.79	19.03	0.67	16.18	0.970253	22.9919
532	NO		35	13	26	3	YES	1	NO	HIS	1.95	1.07	27.82	2.09	54.25	1.20275	33.097
533	NO		52	13	No Births	0	NO	0	NO	CAU	0.87	1.17	9.58	1.02	8.33	1.11948	11.113
534	NO		60	13	No Births	0	YES	3	YES	CAU	0.95	4.63	21.82	4.4	20.73	1.78365	10.1303
535	NO		36	12	30	0	YES	1	NO	CAU	1.38	0.75	16.86	1.04	23.27	0.742457	20.2706
536	NO		55	11	32	0	NO	0	NO	CAU	1.78	1.79	12.18	3.19	21.68	2.58188	20.3133
537	NO		43	13	31	1	NO	0	NO	AFR	1.24	1.21	14.65	1.5	18.17	2.12985	28.8502
538	NO		40	Unknown	30	0	NO	0	NO	CAU	1.28	0.7	12.46	0.9	15.95	1.06575	18.5282
539	NO		57	14	27	2	NO	0	NO	AFR	2.15	2.76	14.17	5.93	30.47	6.35068	36.739
540	NO		50	12	No Births	0	NO	0	NO	HIS	1.66	0.77	7.01	1.28	11.64	1.47783	14.3189
541	NO		45	12	33	4	NO	0	NO	CAU	0.66	2.43	25.79	1.6	17.02	1.38118	17.1513
542	NO		35	15	19	1	YES	1	YES	CAU	0.9	1.53	35.64	1.38	32.08	0.791818	24.336
543	NO		44	11	27	0	NO	0	NO	CAU	0.99	0.94	11.69	0.93	11.57	1.07939	14.1243
544	NO		42	10	No Births	1	NO	0	NO	CAU	1.13	1.43	20.08	1.62	22.69	2.08828	28.4138
545	NO		40	16	26	0	YES	3	NO	CAU	1.6	1.5	16.24	2.4	25.98	1.3304	22.5967
546	NO		48	13	34	0	YES	1	NO	AFR	1.97	1.08	8.93	2.13	17.59	2.26555	23.5963
547	NO		50	Unknown	32	0	NO	0	NO	CAU	1.18	1.21	11.13	1.43	13.13	1.45772	15.2547
548	NO		71	11	17	0	YES	3	NO	CAU	0.95	2.07	5.71	1.97	5.42	2.19109	5.85277
549	NO		53	12	No Births	0	NO	0	NO	CAU	1.13	1.22	9.42	1.38	10.64	1.47897	13.9517
550	NO		59	13	32	0	YES	2	NO	CAU	2.38	2.87	14.94	6.83	35.56	4.17934	24.1143
551	NO		53	14	32	0	NO	0	NO	CAU	0.56	1.38	10.59	0.77	5.93	0.735766	7.17607
552	NO		41	12	33	1	YES	1	NO	CAU	1.91	1.94	22.93	3.71	43.8	3.23302	43.4431
553	NO		46	13	23	1	NO	0	NO	CAU	0.78	1.63	17.34	1.27	13.53	1.66576	19.6827
554	NO		51	16	36	1	YES	1	NO	CAU	0.49	2.2	18.18	1.08	8.91	1.16246	11.9246
555	NO		55	12	23	0	NO	0	NO	CAU	1.26	1.06	7.38	1.34	9.3	1.8348	14.8481
556	NO		41	11	36	0	YES	1	UNKNOWN	CAU	1.17	1.56	18.93	1.83	22.15	1.06524	16.9477
557	NO		57	11	20	0	NO	0	NO	CAU	1.18	1.26	7.73	1.49	9.12	1.89294	13.4239
558	NO		50	14	23	0	NO	0	NO	CAU	0.88	0.79	7.36	0.7	6.48	1.08918	11.6124
559	NO		53	11	37	0	YES	1	NO	CAU	1.01	1.96	14.73	1.98	14.88	1.32298	12.5676
560	NO		67	Unknown	32	1	NO	0	NO	CAU	0.8	3.12	10.44	2.5	8.35	3.39061	11.7848
561	NO		59	13	33	0	NO	0	NO	CAU	0.96	1.91	10.22	1.83	9.81	1.61318	10.8345
562	NO		54	13	20	1	YES	2	YES	CAU	0.85	6.29	38.14	5.35	32.42	2.20332	18.7933
563	NO		55	10	28	1	NO	0	NO	CAU	0.6	2.55	16.89	1.53	10.13	1.64422	13.4021
564	NO		53	12	37	0	YES	1	NO	CAU	1.67	1.79	13.51	2.99	22.56	2.1778	19.9139
565	NO		50	13	25	1	NO	0	NO	CAU	1.02	1.9	16.85	1.94	17.19	2.35789	23.5844
566	NO		63	13	34	1	YES	3	NO	CAU	1.79	4.75	18.96	8.5	33.94	7.08961	29.0292
567	NO		47	16	No Births	0	YES	1	YES	CAU	1.31	2.42	20.7	3.17	27.12	1.52116	17.5491
568	NO		36	11	31	0	YES	1	NO	CAU	0.51	0.83	18.34	0.42	9.35	0.275035	8.03098
569	NO		76	14	30	4	YES	1	NO	CAU	1.54	5.57	11.05	8.58	17.02	5.48727	10.1494
570	NO		44	Unknown	32	0	NO	0	NO	CAU	0.87	0.96	12.03	0.84	10.47	0.949184	12.5246
571	NO		44	14	31	0	NO	0	NO	CAU	0.57	0.96	12.03	0.55	6.86	0.622914	8.39373
572	NO		53	15	28	0	NO	0	NO	CAU	0.64	1.11	8.62	0.71	5.52	0.840421	8.1583
573	NO		52	12	25	0	YES	1	NO	CAU	0.99	1.38	11.22	1.37	11.11	1.27288	12.5456
574	NO		46	10	27	2	NO	0	NO	CAU	0.66	3.24	31.46	2.14	20.76	1.41133	16.9281
575	NO		61	12	35	3	YES	3	UNKNOWN	CAU	0.83	6.99	29.53	5.8	24.51	2.91213	16.091
576	NO		51	16	29	0	YES	2	YES	CAU	1.12	2.98	23.78	3.34	26.63	1.4115	14.3053
577	NO		47	11	26	0	YES	1	NO	CAU	1.02	1.5	13.4	1.53	13.67	1.18645	13.9506
578	NO		55	11	30	0	YES	1	NO	CAU	1.18	2.11	14.23	2.49	16.79	1.71934	13.9746
579	NO		55	15	No Births	2	YES	1	NO	CAU	1.36	4.41	27.35	6	37.2	3.687	27.8311
580	NO		40	11	25	0	NO	0	NO	CAU	2.42	0.68	12.11	1.65	29.31	2.00529	32.1189
581	NO		64	13	29	0	NO	0	NO	CAU	1.88	1.8	7.19	3.38	13.52	4.07753	16.7114
582	NO		53	13	31	1	NO	0	NO	CAU	0.76	2.22	16.47	1.69	12.52	1.86628	17.3036
583	NO		66	13	32	1	NO	0	NO	CAU	0.57	3.39	11.85	1.93	6.75	2.37436	9.44987
584	NO		56	12	16	0	NO	0	NO	AFR	1.68	1.39	7.66	2.34	12.87	2.58938	17.725
585	NO		48	12	29	1	NO	0	NO	CAU	0.75	1.79	17.32	1.34	12.99	1.6703	18.5059
586	NO		61	11	28	1	YES	3	NO	CAU	0.89	4.78	21.25	4.25	18.91	3.27914	16.6602
587	NO		62	11	36	0	YES	2	NO	CAU	1.4	3.47	15.04	4.86	21.06	2.88479	13.7199
588	NO		40	14	17	1	NO	0	NO	CAU	0.92	0.95	16.44	0.87	15.12	1.43737	24.1861
589	NO		51	13	24	0	YES	2	NO	CAU	1.76	1.36	11.65	2.39	20.5	2.20891	21.5412
590	NO		49	13	32	0	NO	0	NO	CAU	1.33	1.29	12.32	1.72	16.39	1.60894	17.2871
591	NO		42	10	20	0	NO	0	NO	HIS	0.79	0.44	6.86	0.35	5.42	0.511132	7.91255
592	NO		46	14	No Births	0	NO	0	NO	HIS	0.39	0.61	6.79	0.24	2.65	0.289284	3.84687
593	NO		51	11	26	0	NO	0	NO	CAU	2.04	1.23	10.64	2.51	21.71	2.5557	24.5116
594	NO		53	12	25	0	YES	1	UNKNOWN	CAU	1.37	1.55	11.81	2.12	16.18	1.79019	16.6545
595	NO		50	11	33	1	NO	0	NO	CAU	0.84	2.15	18.78	1.81	15.78	1.94595	19.8697
596	NO		41	14	39	1	NO	0	NO	CAU	0.58	1.13	17.57	0.66	10.19	0.993129	15.8917
597	NO		63	13	30	1	YES	2	UNKNOWN	CAU	0.88	5.1	20.21	4.49	17.78	3.55444	15.5134
598	NO		56	12	No Births	0	YES	1	NO	AFR	0.46	1.39	7.65	0.64	3.52	0.716108	5.20192
599	NO		38	14	29	2	NO	0	NO	CAU	2.08	1.44	28.65	3	59.59	2.62458	47.0979
600	NO		54	9	25	1	NO	0	NO	CAU	1.04	2.46	17.19	2.56	17.88	2.68897	22.4855
601	NO		60	12	34	0	NO	0	NO	CAU	0.76	1.98	9.98	1.5	7.58	1.4296	8.18986
602	NO		61	12	32	0	NO	0	NO	CAU	1.09	2.05	9.71	2.23	10.58	2.14919	11.1945
603	NO		59	12	25	1	YES	1	NO	CAU	0.93	3.22	16.6	2.99	15.44	3.08828	18.3488
604	NO		60	13	No Births	0	YES	1	NO	CAU	0.74	1.89	9.52	1.4	7.04	1.39226	7.98318
605	NO		38	12	31	1	NO	0	NO	CAU	1.17	0.92	19.42	1.08	22.72	1.48497	30.1038
606	NO		49	14	27	0	NO	0	NO	CAU	1.41	0.95	9.19	1.34	12.96	1.70487	18.226
607	NO		55	13	34	1	YES	1	NO	CAU	0.6	2.82	18.51	1.69	11.11	1.64422	13.4021
608	NO		40	14	28	2	NO	0	NO	CAU	0.69	1.77	28.43	1.22	19.62	1.08	18.7522
609	NO		44	14	28	1	NO	0	NO	CAU	0.77	1.38	16.7	1.06	12.86	1.57431	19.9607
610	NO		52	15	35	0	NO	0	NO	CAU	2.16	1.32	10.77	2.85	23.26	2.75582	25.3589
611	NO		65	12	23	1	YES	3	NO	CAU	0.62	4.73	16.97	2.93	10.52	2.57973	10.2349
612	NO		58	12	32	0	NO	0	NO	CAU	0.5	1.84	10.46	0.92	5.23	0.843592	5.79782
613	NO		46	13	26	1	YES	3	YES	CAU	1.11	7.65	44.64	8.49	49.55	2.36199	26.7958
614	NO		42	14	28	1	NO	0	NO	CAU	1.59	1.19	16.99	1.89	27.01	2.9257	37.5211
615	NO		42	Unknown	No Births	1	NO	0	NO	CAU	1.3	1.19	16.99	1.55	22.09	2.39861	31.9247
616	NO		39	12	35	0	NO	0	NO	CAU	0.94	0.7	13.65	0.66	12.83	0.710655	14.0815
617	NO		37	10	25	0	NO	0	NO	CAU	1.13	0.49	12.27	0.55	13.87	0.608367	16.9306
618	NO		47	10	27	1	YES	1	NO	AFR	1.75	1.68	14.12	2.94	24.71	3.45193	36.9875
619	NO		45	13	No Births	0	YES	1	NO	HIS	1.11	1.01	9.09	1.12	10.09	0.821132	10.5642
620	NO		41	12	34	0	NO	0	NO	AFR	1.37	0.63	9.57	0.86	13.11	0.950763	18.5001
621	NO		42	12	30	1	YES	1	UNKNOWN	CAU	1.41	2.27	24.14	3.2	34.04	2.59888	34.1041
622	NO		50	15	31	0	NO	0	NO	CAU	0.69	1.21	11.13	0.83	7.68	0.855049	9.22505
623	NO		61	13	No Births	1	NO	0	NO	CAU	0.88	2.92	13.54	2.57	11.92	3.24293	16.4894
624	NO		52	12	27	0	NO	0	NO	CAU	1.43	1.17	9.58	1.67	13.7	1.83327	17.6038
625	NO		48	12	33	1	NO	0	NO	CAU	0.96	1.84	17.75	1.77	17.04	2.13288	23.0442
626	NO		45	12	40	2	YES	1	NO	CAU	2.36	3.81	30.32	8.99	71.56	4.85034	48.9719
627	NO		50	13	No Births	1	NO	0	NO	CAU	1.48	1.9	16.85	2.81	24.94	3.4026	32.3139
628	NO		51	12	36	0	YES	6	YES	CAU	0.51	4.05	30.82	2.07	15.72	0.645282	6.78837
629	NO		71	12	No Births	0	NO	0	NO	CAU	0.8	1.94	5.35	1.55	4.28	1.84879	4.95195
630	NO		58	11	33	0	NO	0	NO	CAU	0.89	2.02	11.42	1.8	10.16	1.49647	10.0857
631	NO		53	11	No Births	0	NO	0	NO	CAU	0.81	1.34	10.29	1.09	8.33	1.06244	10.2111
632	NO		40	14	32	0	NO	0	NO	CAU	0.77	0.7	12.46	0.54	9.59	0.642498	11.5973
633	NO		42	12	28	0	NO	0	NO	CAU	0.87	0.74	10.91	0.64	9.49	0.860598	12.7935
634	NO		39	14	30	0	NO	0	NO	CAU	1.14	0.63	12.52	0.72	14.27	0.8612	16.8117
635	NO		47	12	24	1	NO	0	NO	CAU	1.27	1.68	17.12	2.13	21.74	2.7548	29.6509
636	NO		54	10	No Births	1	NO	0	NO	AFR	0.56	2.13	12.52	1.19	7.01	1.49808	12.0375
637	NO		59	16	22	1	NO	0	NO	CAU	0.61	2.42	12.74	1.48	7.77	1.92393	12.8021
638	NO		56	15	26	0	NO	0	NO	CAU	0.59	1.25	8.14	0.74	4.8	0.863509	7.25014
639	NO		51	13	29	0	NO	0	NO	CAU	1.51	1.12	9.74	1.69	14.71	1.89821	18.7904
640	NO		47	11	No Births	0	YES	2	NO	HIS	0.32	1.63	12.24	0.52	3.92	0.255034	3.08165
641	NO		56	11	20	0	YES	2	NO	CAU	0.59	1.82	11.63	1.07	6.86	0.907434	7.10205
642	NO		39	13	33	0	NO	0	NO	CAU	0.46	0.7	13.65	0.32	6.28	0.348406	7.15799
643	NO		50	12	37	1	NO	0	NO	CAU	0.64	1.95	17.28	1.25	11.06	1.48616	15.53
644	NO		45	13	33	0	NO	0	NO	CAU	1.65	1.13	13.01	1.86	21.47	1.83243	22.1359
645	NO		41	12	28	0	NO	0	NO	CAU	2.09	0.68	11	1.42	22.99	1.8948	28.2311
646	NO		50	13	0	1	NO	0	NO	CAU	0.82	1.9	16.85	1.56	13.82	1.90007	19.4459
647	NO		51	9	No Births	0	YES	1	NO	CAU	0.7	1.46	12.45	1.02	8.72	0.884592	9.19783
648	NO		41	12	30	0	YES	2	NO	CAU	1.23	2.24	21.15	2.76	26.01	1.11955	17.7348
649	NO		58	14	26	0	YES	5	NO	CAU	1.58	2.03	11.46	3.21	18.11	2.64067	17.1996
650	NO		38	13	30	1	YES	1	NO	CAU	1.36	1.44	23.43	1.96	31.86	1.72402	34.0532
651	NO		48	11	30	1	NO	0	NO	HIS	0.84	1.43	13.94	1.2	11.71	1.29512	14.1257
652	NO		59	13	27	1	NO	0	NO	CAU	1.51	2.73	14.25	4.12	21.52	4.96387	28.0455
653	NO		56	11	Unknown	0	NO	0	NO	CAU	0.92	0.97	6.41	0.89	5.9	1.41127	10.8521
654	NO		37	Unknown	34	0	NO	0	NO	HIS	1.18	0.33	8.97	0.39	10.58	0.452585	12.0891
655	NO		37	12	27	1	NO	0	NO	CAU	1.16	0.79	19.03	0.92	22.07	1.32175	29.9907
656	NO		46	12	32	0	YES	1	NO	CAU	0.85	1.74	15.29	1.48	13	0.969017	11.9311
657	NO		35	13	27	0	NO	0	NO	CAU	0.51	0.32	11.34	0.16	5.78	0.239336	8.06203
658	NO		51	13	24	0	YES	1	YES	CAU	0.73	2.08	17.27	1.52	12.61	0.922324	9.57254
659	NO		45	13	35	0	YES	10	NO	CAU	0.86	3	19.93	2.58	17.14	0.938326	12.39
660	NO		48	13	No Births	1	YES	3	NO	CAU	1.25	3.42	25.34	4.28	31.68	2.76803	28.8989
661	NO		38	10	33	0	NO	0	NO	CAU	1.01	0.68	14.94	0.69	15.09	0.684642	15.1646
662	NO		41	13	29	0	NO	0	NO	HIS	0.57	0.45	7.8	0.26	4.45	0.346987	5.82734
663	NO		59	13	25	1	NO	0	NO	CAU	2.13	2.73	14.25	5.81	30.35	6.92702	37.1412
664	NO		43	12	29	0	NO	0	NO	CAU	0.53	0.79	10.81	0.42	5.73	0.566277	7.93426
665	NO		35	12	24	0	NO	0	NO	HIS	1.26	0.17	6.51	0.21	8.2	0.415034	12.9025
666	NO		55	14	No Births	0	NO	0	NO	CAU	0.88	1.19	8.31	1.05	7.31	1.28513	10.6187
667	NO		73	12	19	2	YES	1	NO	CAU	1.62	9.77	22.21	15.83	35.98	6.84503	14.9876
668	NO		50	15	Unknown	2	YES	1	UNKNOWN	CAU	0.89	5.34	40.16	4.75	35.74	2.06055	20.9193
669	NO		51	11	43	1	NO	0	NO	CAU	1.37	2.24	18.5	3.07	25.35	3.15382	30.3217
670	NO		48	12	No Births	0	YES	1	NO	CAU	0.75	1.34	12.06	1.01	9.05	0.892023	10.3136
671	NO		43	12	38	3	NO	0	NO	CAU	0.62	2.12	26.21	1.31	16.25	1.2411	16.6237
672	NO		37	Unknown	33	1	NO	0	NO	CAU	1.39	0.74	17.94	1.03	24.94	1.58172	34.769
673	NO		42	13	35	0	NO	0	NO	CAU	1.82	0.91	13.36	1.66	24.32	1.65207	25.0887
674	NO		40	Unknown	31	1	YES	1	NO	CAU	0.94	1.62	21.36	1.52	20.08	1.46839	24.6411
675	NO		47	13	30	1	YES	2	NO	CAU	0.63	3.81	26.54	2.4	16.72	1.37634	16.0094
676	NO		46	15	34	0	YES	2	NO	CAU	1.45	2.56	17.92	3.71	25.98	1.64728	19.4855
677	NO		50	11	26	2	NO	0	NO	CAU	1.69	3.68	29.96	6.22	50.63	3.87573	35.9604
678	NO		39	14	28	1	NO	0	NO	CAU	2.62	0.91	17.36	2.38	45.48	3.29453	55.1583
679	NO		41	15	23	0	NO	0	NO	CAU	1.39	0.5	8.19	0.7	11.38	1.26425	19.7976
680	NO		57	13	20	1	NO	0	NO	CAU	1.25	2.46	14.52	3.08	18.15	3.73327	24.9541
681	NO		59	14	No Births	0	NO	0	NO	CAU	1.31	1.4	7.6	1.83	9.96	2.32336	14.0912
682	NO		35	14	25	0	NO	0	NO	CAU	1.59	0.3	10.38	0.48	16.5	0.744263	23.0533
683	NO		49	12	25	0	NO	0	NO	CAU	0.57	1.04	10.05	0.59	5.73	0.678679	7.93974
684	NO		40	11	27	0	NO	0	NO	CAU	0.68	0.68	12.11	0.46	8.23	0.567617	10.3144
685	NO		60	13	39	0	YES	1	NO	CAU	0.92	2.34	11.69	2.15	10.75	1.72784	9.82666
686	NO		51	13	38	1	NO	0	NO	CAU	1.42	2.04	17.01	2.9	24.15	3.3309	30.7865
687	NO		36	13	34	1	NO	0	NO	CAU	2.14	0.7	19.58	1.5	41.9	2.14907	48.3367
688	NO		35	12	22	0	NO	0	NO	CAU	1.2	0.26	9.23	0.31	11.08	0.478377	18.01
689	NO		60	9	26	0	YES	2	NO	CAU	0.95	2.63	13.02	2.5	12.37	1.78365	10.1303
690	NO		38	10	31	0	NO	0	NO	HIS	0.5	0.44	10.67	0.22	5.34	0.246201	5.27121
691	NO		46	13	26	0	YES	3	NO	CAU	0.77	2.26	16.02	1.74	12.34	0.878223	10.8717
692	NO		52	11	No Births	1	NO	0	NO	CAU	0.68	2.27	17.76	1.54	12.08	1.64056	15.895
693	NO		41	12	33	0	YES	1	NO	CAU	0.89	1.33	16.3	1.18	14.51	0.811356	13.1735
694	NO		47	13	32	1	NO	0	NO	CAU	1.74	1.78	17.99	3.1	31.3	3.75462	38.2365
695	NO		42	12	25	0	NO	0	NO	CAU	1.19	0.74	10.91	0.88	12.98	1.17525	17.0757
696	NO		50	16	28	1	YES	1	NO	CAU	1.61	2.05	18.01	3.3	29	3.69577	34.595
697	NO		36	12	No Births	0	NO	0	NO	CAU	0.5	0.38	11.29	0.19	5.65	0.26965	7.87988
698	NO		49	15	22	1	NO	0	NO	CAU	1.31	1.64	15.31	2.15	20.06	2.95849	29.6332
699	NO		56	13	32	0	NO	0	NO	CAU	1.31	1.7	10.93	2.23	14.32	2.00331	15.0892
700	NO		50	12	30	1	NO	0	NO	CAU	1.24	1.95	17.28	2.42	21.43	2.85896	27.8916
701	NO		49	13	0	1	NO	0	NO	CAU	0.68	1.84	17.08	1.25	11.61	1.54701	16.6758
702	NO		39	Unknown	32	0	NO	0	NO	CAU	0.75	0.63	12.52	0.47	9.39	0.567424	11.4049
703	NO		59	12	18	1	NO	0	NO	CAU	1.84	2.58	13.54	4.75	24.91	6.01409	33.0395
704	NO		42	16	40	0	NO	0	NO	CAU	0.53	0.83	12.25	0.44	6.49	0.525167	8.00112
705	NO		42	12	34	0	NO	0	NO	CAU	0.85	0.91	13.36	0.77	11.36	0.775034	12.6205
706	NO		38	11	26	0	NO	0	NO	HIS	0.63	0.36	8.67	0.23	5.46	0.310113	6.59561
707	NO		46	15	26	0	YES	2	NO	CAU	1.68	2.06	14.71	3.46	24.71	1.90603	22.2065
708	NO		55	14	38	0	NO	0	NO	CAU	0.67	1.48	10.22	0.99	6.85	0.980002	8.19187
709	NO		41	14	No Births	0	NO	0	NO	CAU	1.13	0.62	10.07	0.7	11.38	1.02901	16.4187
710	NO		40	12	23	1	NO	0	NO	CAU	1.62	1.07	18.34	1.73	29.71	2.51704	38.588
711	NO		40	13	35	0	NO	0	NO	CAU	0.93	0.77	13.59	0.72	12.64	0.775481	13.8329
712	NO		51	14	27	0	YES	1	YES	CAU	1.21	2.35	19.29	2.84	23.34	1.52404	15.3618
713	NO		53	12	No Births	0	NO	0	NO	CAU	0.91	1.22	9.42	1.11	8.57	1.1928	11.3972
714	NO		52	13	23	0	YES	1	UNKNOWN	CAU	0.8	1.2	9.79	0.96	7.83	1.01031	10.4409
715	NO		61	12	24	0	YES	1	NO	CAU	1	1.57	7.52	1.57	7.52	1.87661	10.6341
716	NO		56	14	No Births	1	NO	0	NO	CAU	1.49	2.21	13.96	3.29	20.8	4.23337	29.5145
717	NO		65	15	40	0	YES	1	NO	CAU	1.5	2.46	9.19	3.69	13.79	3.30657	12.9729
718	NO		41	14	34	0	NO	0	NO	CAU	1.37	0.77	12.36	1.05	16.93	1.24618	19.5426
719	NO		56	13	No Births	1	NO	0	NO	CAU	0.76	2.43	15.21	1.85	11.56	2.18292	16.3395
720	NO		43	14	25	0	NO	0	NO	CAU	1.21	0.72	9.89	0.87	11.97	1.19489	17.3363
721	NO		52	14	23	1	NO	0	NO	CAU	1.66	1.84	14.62	3.05	24.27	3.95654	34.4644
722	NO		50	18	19	2	YES	2	UNKNOWN	AFR	1.29	2.6	18.49	3.35	23.85	2.87928	27.7858
723	NO		65	14	29	0	NO	0	NO	CAU	0.84	1.68	6.35	1.41	5.33	1.86637	7.48621
724	NO		41	11	20	1	YES	1	NO	CAU	2.21	2.02	23.7	4.46	52.38	3.73114	48.2859
725	NO		65	10	31	1	YES	4	NO	CAU	1.15	5.48	19.37	6.3	22.28	4.6737	18.9649
726	NO		55	Unknown	32	0	NO	0	NO	CAU	0.99	1.48	10.22	1.47	10.12	1.44457	11.8641
727	NO		45	14	No Births	0	NO	0	NO	CAU	0.71	0.83	9.72	0.59	6.9	0.775309	10.3452
728	NO		46	14	25	0	YES	2	NO	CAU	0.62	2.06	14.71	1.28	9.12	0.692582	8.97323
729	NO		62	13	17	1	NO	0	NO	CAU	0.66	2.85	12.5	1.88	8.25	2.56121	12.2598
730	NO		68	Unknown	No Births	1	YES	2	NO	CAU	1.21	4.57	14.27	5.53	17.27	5.13352	16.3993
731	NO		42	13	38	0	NO	0	NO	CAU	0.59	0.91	13.36	0.54	7.88	0.584444	8.86557
732	NO		56	10	33	0	YES	2	NO	CAU	0.93	2.8	17.34	2.6	16.13	1.4265	10.9633
733	NO		58	11	No Births	0	YES	1	NO	CAU	3.61	1.93	10.9	6.97	39.35	5.92767	35.0289
734	NO		57	14	No Births	0	YES	1	UNKNOWN	CAU	0.84	1.65	10	1.39	8.4	1.35135	9.75234
735	NO		50	12	33	0	NO	0	NO	CAU	0.78	1.33	12.15	1.04	9.48	0.966026	10.3638
736	NO		59	12	25	1	NO	0	NO	CAU	0.89	2.73	14.25	2.43	12.68	2.95752	17.6338
737	NO		35	13	No Births	1	NO	0	NO	HIS	1.53	0.38	13.8	0.58	21.11	0.789901	27.1403
738	NO		66	13	24	1	YES	1	NO	CAU	1.08	3.78	13.15	4.08	14.2	4.49802	16.3627
739	NO		41	Unknown	35	0	NO	0	NO	CAU	0.85	0.77	12.36	0.65	10.51	0.775034	12.6205
740	NO		36	14	33	0	NO	0	NO	CAU	0.98	0.43	12.68	0.42	12.43	0.527825	14.8598
741	NO		60	16	33	1	YES	1	NO	CAU	1.92	3.12	15.28	5.99	29.34	6.60236	33.3577
742	NO		37	13	No Births	0	YES	1	NO	CAU	1.88	0.7	13.74	1.32	25.83	1.14049	26.4617
743	NO		35	13	No Births	1	NO	0	NO	CAU	1.38	0.58	19.19	0.8	26.48	1.39123	34.6805
744	NO		46	12	30	1	NO	0	NO	CAU	1.35	1.72	18.23	2.32	24.61	2.86519	31.57
745	NO		38	17	No Births	0	NO	0	NO	CAU	0.91	0.46	10.25	0.42	9.33	0.55369	13.8239
746	NO		49	14	24	0	YES	1	NO	CAU	0.45	0.95	8.82	0.43	3.97	0.547358	6.21978
747	NO		35	10	No Births	0	NO	0	NO	CAU	1.53	0.36	12.38	0.55	18.94	0.716279	22.2886
748	NO		35	16	21	0	NO	0	NO	CAU	0.9	0.24	8.45	0.22	7.61	0.421968	13.7857
749	NO		38	Unknown	32	0	NO	0	NO	CAU	1.29	0.57	12.57	0.74	16.22	0.973957	18.8022
750	NO		55	12	20	0	YES	1	NO	CAU	1.36	1.25	8.67	1.7	11.79	1.97892	15.9274
751	NO		70	12	22	0	YES	1	NO	CAU	1.92	1.83	5.35	3.51	10.27	4.36631	12.3356
752	NO		52	12	No Births	0	NO	0	NO	CAU	2.19	1.17	9.58	2.56	20.98	2.79355	25.6614
753	NO		47	12	30	0	YES	2	NO	CAU	0.61	2.61	19.03	1.59	11.61	0.696382	8.71443
754	NO		54	9	25	0	NO	0	NO	CAU	0.93	1.39	10.11	1.29	9.4	1.21885	11.6325
755	NO		47	13	25	0	NO	0	NO	CAU	0.77	0.98	10.33	0.75	7.95	0.896986	10.7227
756	NO		59	12	29	0	NO	0	NO	CAU	1.06	1.54	8.32	1.63	8.82	1.88435	11.5647
757	NO		48	11	31	0	YES	1	YES	CAU	1.39	3.53	28.72	4.91	39.92	1.61329	18.515
758	NO		47	12	No Births	1	NO	0	NO	AFR	1.18	1.58	14.06	1.86	16.59	2.44458	26.4528
759	NO		38	12	31	1	NO	0	NO	CAU	1.01	0.92	19.42	0.93	19.61	1.15183	26.6874
760	NO		62	12	32	1	YES	2	NO	CAU	1.67	4.62	19.52	7.72	32.6	6.34754	28.1751
761	NO		44	13	18	0	NO	0	NO	CAU	1.47	0.55	7.07	0.81	10.39	1.59847	20.236
762	NO		55	12	No Births	0	YES	2	YES	CAU	2.8	3.82	24.19	10.7	67.73	3.82771	30.5635
763	NO		36	14	21	0	NO	0	NO	CAU	0.76	0.28	8.41	0.21	6.39	0.409578	11.7288
764	NO		44	12	31	0	YES	1	NO	CAU	1.65	1.67	15.75	2.76	25.99	1.75229	22.691
765	NO		44	13	36	0	NO	0	NO	CAU	0.95	1.06	13.13	1.01	12.47	1.03601	13.5944
766	NO		39	14	36	1	NO	0	NO	CAU	0.86	0.93	17.79	0.8	15.3	1.21917	22.9755
767	NO		61	13	27	0	NO	0	NO	CAU	1.52	1.65	7.89	2.51	11.99	2.98365	15.2579
768	NO		52	14	32	0	YES	1	NO	CAU	0.89	1.56	12.6	1.39	11.21	1.10149	11.7363
769	NO		56	14	36	0	YES	2	YES	CAU	1.02	4.5	26.36	4.59	26.89	1.56343	11.9583
770	NO		57	10	No Births	0	NO	0	NO	CAU	1.34	1.57	9.52	2.1	12.76	2.14675	15.0996
771	NO		38	11	No Births	1	NO	0	NO	CAU	0.85	0.98	20.59	0.83	17.5	1.08105	22.9104
772	NO		47	8	20	0	NO	0	NO	CAU	0.73	0.86	9.19	0.63	6.71	0.850591	10.1952
773	NO		58	12	16	0	YES	1	NO	CAU	1.03	1.14	6.58	1.17	6.78	1.65439	11.8229
774	NO		37	13	32	0	NO	0	NO	CAU	0.83	0.55	13.77	0.46	11.43	0.505138	12.6894
775	NO		36	13	27	0	NO	0	NO	CAU	0.66	0.38	11.29	0.25	7.45	0.309619	10.3071
776	NO		44	14	19	0	NO	0	NO	CAU	2.48	0.5	6.46	1.24	16.02	2.68171	31.7125
777	NO		39	13	30	0	NO	0	NO	CAU	1.1	0.7	13.65	0.77	15.02	0.831109	16.2727
778	NO		62	13	No Births	0	NO	0	NO	CAU	0.32	1.7	7.66	0.54	2.45	0.636044	3.42538
779	NO		61	14	31	0	YES	10	UNKNOWN	CAU	0.91	3.01	13.92	2.74	12.67	1.79765	9.43629
780	NO		55	17	32	1	NO	0	NO	CAU	1.95	2.18	14.62	4.25	28.51	5.24266	37.3532
781	NO		46	16	35	0	NO	0	NO	CAU	1.72	1.07	11.77	1.84	20.24	1.90941	22.958
782	NO		51	14	20	3	NO	0	NO	CAU	2.29	3.76	28.94	8.61	66.27	5.31538	44.7567
783	NO		39	13	33	0	NO	0	NO	AFR	1.19	0.51	9.68	0.61	11.52	0.736867	16.3896
784	NO		59	13	33	1	NO	0	NO	CAU	0.84	2.8	14.61	2.35	12.27	2.79381	16.7312
785	NO		50	13	22	0	NO	0	NO	CAU	1.71	0.86	8.05	1.47	13.77	2.10538	21.3264
786	NO		43	14	29	0	NO	0	NO	CAU	4.94	0.72	9.89	3.56	48.86	5.15406	53.7228
787	NO		51	14	28	2	YES	1	NO	CAU	1.25	3.78	29.07	4.73	36.34	3.22285	26.3713
788	NO		50	13	37	0	YES	3	NO	AFR	1.14	1.23	9.24	1.4	10.53	1.41068	13.9549
789	NO		38	12	28	1	NO	0	NO	CAU	3.3	0.89	18.95	2.94	62.54	4.13158	63.5851
790	NO		49	14	33	1	NO	0	NO	CAU	0.71	1.73	16.1	1.23	11.43	1.6147	17.3437
791	NO		42	13	28	1	NO	0	NO	CAU	0.84	1.31	18.48	1.1	15.52	1.55659	22.0016
792	NO		58	12	32	0	NO	0	NO	CAU	0.87	1.84	10.46	1.6	9.1	1.4631	9.87068
793	NO		35	14	23	0	NO	0	NO	CAU	1.96	0.24	8.45	0.47	16.56	0.916656	27.6054
794	NO		64	13	21	1	NO	0	NO	AFR	1.03	2.61	9.67	2.69	9.96	3.73544	15.7174
795	NO		47	11	30	0	NO	0	NO	HIS	0.5	0.94	9.87	0.47	4.94	0.398202	4.77316
796	NO		50	15	No Births	0	YES	2	NO	CAU	0.72	1.47	13.29	1.06	9.57	0.874305	9.76439
797	NO		56	15	32	1	YES	1	NO	CAU	1.38	2.68	16.68	3.7	23.02	3.92727	27.6708
798	NO		43	Unknown	29	0	NO	0	NO	CAU	2.99	0.72	9.89	2.15	29.57	3.15247	37.2724
799	NO		43	12	36	0	NO	0	NO	CAU	0.97	0.99	13.24	0.96	12.84	1.03393	14.0407
800	NO		37	12	No Births	0	NO	0	NO	CAU	1.86	0.44	11.24	0.82	20.91	1.12842	26.2209
801	NO		52	14	21	1	NO	0	NO	CAU	0.89	1.84	14.62	1.64	13.01	2.14161	20.273
802	NO		54	16	23	2	NO	0	NO	CAU	1.13	4.23	27.66	4.78	31.26	2.7619	24.6097
803	NO		49	12	33	0	NO	0	NO	CAU	0.71	1.29	12.32	0.92	8.75	0.862216	9.63552
804	NO		58	12	16	3	YES	1	NO	AFR	1.06	3.62	17.55	3.84	18.6	3.30729	19.7547
805	NO		57	16	31	0	YES	2	NO	CAU	0.89	2.42	14.33	2.15	12.75	1.43119	10.3019
806	NO		57	12	26	0	NO	0	NO	CAU	0.59	1.43	8.71	0.84	5.14	0.951149	6.95371
807	NO		46	13	31	1	YES	1	NO	CAU	0.91	2.55	21.56	2.32	19.62	1.94063	22.5638
808	NO		54	18	31	1	YES	1	NO	CAU	0.96	2.48	17.32	2.38	16.63	2.35145	21.3366
809	NO		53	15	33	1	YES	3	NO	CAU	0.86	3.03	21.77	2.61	18.72	2.10917	19.3453
810	NO		41	12	38	0	NO	0	NO	AFR	0.43	0.63	9.57	0.27	4.12	0.331821	6.17448
811	NO		44	11	29	0	YES	2	YES	CAU	1.11	4.81	32.08	5.34	35.61	1.20942	15.6948
812	NO		54	12	25	0	YES	1	YES	CAU	2.3	2.9	19.97	6.67	45.93	3.15541	25.8902
813	NO		43	12	37	0	NO	0	NO	CAU	2.81	0.99	13.24	2.78	37.2	2.75277	35.7343
814	NO		42	10	33	0	NO	0	NO	CAU	0.81	1	14.57	0.81	11.8	0.738698	12.064
815	NO		37	11	24	1	NO	0	NO	CAU	0.9	0.84	20.17	0.76	18.15	1.02703	24.1663
816	NO		48	16	No Births	0	NO	0	NO	CAU	0.74	0.92	9.32	0.68	6.9	0.880183	10.1833
817	NO		58	14	31	1	NO	0	NO	AFR	1.04	1.74	8.88	1.81	9.24	3.12688	19.8681
818	NO		62	13	38	0	NO	0	NO	CAU	1.53	2.11	9.43	3.23	14.43	3.14817	14.8941
819	NO		58	10	38	1	NO	0	NO	CAU	3	2.96	16.27	8.88	48.81	9.09958	49.0191
820	NO		58	Unknown	Unknown	0	YES	1	NO	CAU	0.8	1.04	6.01	0.83	4.81	1.3462	9.11388
821	NO		51	10	33	0	YES	3	NO	CAU	0.55	2.3	18.89	1.27	10.39	0.695712	7.30088
822	NO		47	11	37	0	NO	0	NO	CAU	1.29	1.33	13.81	1.72	17.81	1.49811	17.3058
823	NO		42	13	38	1	YES	1	NO	CAU	1.21	2.11	22.68	2.55	27.44	2.23444	30.088
824	NO		60	12	No Births	1	NO	0	NO	CAU	0.89	2.82	13.92	2.51	12.39	3.11917	17.1484
825	NO		52	12	No Births	0	NO	0	NO	CAU	1.24	1.17	9.58	1.45	11.88	1.59168	15.4565
826	NO		52	15	40	0	NO	0	NO	CAU	1.67	1.32	10.77	2.2	17.99	2.13756	20.2385
827	NO		42	12	No Births	0	NO	0	NO	CAU	0.71	0.74	10.91	0.53	7.75	0.702891	10.5702
828	NO		58	Unknown	28	1	NO	0	NO	CAU	1.27	2.4	13.37	3.05	16.98	3.79181	25.2981
829	NO		41	12	No Births	0	NO	0	NO	CAU	1.21	0.68	11	0.82	13.31	2.7812	7.394
830	NO		41	13	24	1	NO	0	NO	CAU	1.41	1.17	18.18	1.65	25.63	2.1944	34.5813
831	NO		64	12	21	0	NO	0	NO	CAU	1.19	1.45	5.83	1.73	6.94	2.60197	10.9298
832	NO		53	14	28	3	YES	1	NO	CAU	1.19	4.1	28.22	4.88	33.58	2.90635	25.732
833	NO		35	13	35	0	NO	0	NO	CAU	0.71	0.4	13.89	0.28	9.86	0.333035	11.0432
834	NO		61	16	No Births	1	NO	0	NO	CAU	0.84	2.66	12.42	2.23	10.43	3.09795	15.8025
835	NO		45	9	21	0	NO	0	NO	HIS	1.14	0.56	6.69	0.64	7.63	0.84323	10.8337
836	NO		46	13	34	0	NO	0	NO	CAU	0.98	1.17	12.84	1.15	12.58	1.11638	13.6259
837	NO		57	13	19	1	YES	1	NO	CAU	1.1	2.83	16.49	3.11	18.14	3.29299	22.3239
838	NO		54	14	24	1	NO	0	NO	CAU	0.97	1.99	14.13	1.93	13.71	2.51034	21.1451
839	NO		58	12	27	2	NO	0	NO	CAU	1.15	4.63	24.23	5.32	27.86	3.43998	23.2107
840	NO		50	13	29	0	YES	1	NO	HIS	2.4	0.91	8.23	2.18	19.75	2.12948	20.0228
841	NO		52	12	28	1	YES	1	NO	CAU	1.15	2.45	18.98	2.82	21.83	2.75834	25.3791
842	NO		53	12	26	1	NO	0	NO	CAU	1.15	2.16	16.06	2.48	18.47	2.81008	24.9857
843	NO		55	13	43	1	NO	0	NO	CAU	1.83	2.39	15.92	4.37	29.13	4.92837	35.5241
844	NO		45	11	32	1	NO	0	NO	CAU	0.82	1.82	20.06	1.49	16.45	1.71309	20.8454
845	NO		56	Unknown	29	0	NO	0	NO	CAU	0.78	1.25	8.14	0.98	6.35	1.19785	9.28
846	NO		52	13	23	0	YES	1	NO	CAU	0.87	1.11	9.14	0.97	7.95	1.09821	11.3008
847	NO		52	10	42	1	NO	0	NO	CAU	1.39	2.34	18.21	3.25	25.31	3.32409	29.8016
848	NO		41	18	33	2	YES	3	NO	CAU	1.99	4.37	36.98	8.7	73.59	3.36611	44.7772
849	NO		39	12	Unknown	0	NO	0	NO	CAU	3.29	0.36	7.37	1.18	24.25	2.46509	41.21
850	NO		53	13	30	0	YES	10	NO	CAU	2.12	2.27	16.83	4.81	35.68	2.75626	24.5655
851	NO		46	11	29	1	YES	1	NO	CAU	1	2.72	22.83	2.72	22.83	2.13047	24.4976
852	NO		47	13	35	1	NO	0	NO	CAU	0.91	1.78	17.99	1.62	16.37	1.98185	22.276
853	NO		53	12	31	0	NO	0	NO	CAU	0.44	1.51	11.56	0.66	5.09	0.57857	5.68301
854	NO		39	14	27	0	NO	0	NO	CAU	0.53	0.51	10.21	0.27	5.41	0.359859	8.26806
855	NO		38	15	27	1	NO	0	NO	AFR	1.07	0.57	11.81	0.61	12.64	1.09133	26.2735
856	NO		38	14	No Births	0	NO	0	NO	CAU	0.72	0.46	10.25	0.33	7.38	0.488547	11.0626
857	NO		49	15	No Births	0	YES	1	NO	CAU	1.61	1.19	10.83	1.92	17.44	1.94428	20.5269
858	NO		49	15	36	0	NO	0	NO	CAU	0.8	1.18	11.29	0.94	9.03	0.951202	10.9621
859	NO		40	16	29	1	NO	0	NO	CAU	0.28	1	17.28	0.28	4.84	0.439687	8.08173
860	NO		46	15	34	0	NO	0	NO	CAU	2.07	1.07	11.77	2.21	24.36	2.3432	26.6117
861	NO		69	13	No Births	1	NO	0	NO	CAU	2.05	3.37	10.2	6.91	20.91	8.52664	26.1744
862	NO		45	11	28	0	YES	1	NO	CAU	0.37	1.57	13.89	0.58	5.14	0.413903	5.45617
863	NO		40	13	No Births	0	NO	0	NO	CAU	0.64	0.62	11.1	0.4	7.1	0.534318	9.73824
864	NO		74	14	22	1	YES	1	NO	CAU	1.01	3.64	8.26	3.68	8.34	4.33402	9.62775
865	NO		46	16	29	0	NO	0	NO	CAU	1.23	0.86	9.59	1.06	11.8	1.36925	17.0155
866	NO		49	14	No Births	0	NO	0	NO	CAU	1.09	0.95	9.19	1.04	10.02	1.29373	14.6318
867	NO		45	15	36	0	NO	0	NO	CAU	1.13	1.03	11.92	1.16	13.47	1.25864	15.7476
868	NO		48	13	21	0	YES	3	YES	CAU	1.58	3.03	22.8	4.79	36.02	1.86976	20.492
869	NO		66	12	26	1	NO	0	NO	CAU	0.77	3.29	11.55	2.53	8.89	3.22975	11.9612
870	NO		55	13	No Births	0	YES	1	NO	CAU	1.5	1.55	10.65	2.33	15.98	2.18033	17.4156
871	NO		44	13	32	0	YES	2	NO	CAU	0.89	2.81	20.24	2.5	18.01	0.970896	12.7933
872	NO		47	11	No Births	1	NO	0	NO	CAU	1.12	1.9	19.08	2.13	21.37	2.43349	26.6671
873	NO		55	13	33	1	YES	1	NO	CAU	2.22	2.82	18.51	6.26	41.09	5.94591	41.2812
874	NO		51	11	22	1	NO	0	NO	CAU	1.12	2.12	17.6	2.37	19.71	2.58597	25.5732
875	NO		64	12	29	1	YES	1	NO	HIS	0.35	2.44	10.18	0.85	3.56	1.03633	3.92603
876	NO		68	13	No Births	0	NO	0	NO	CAU	1.1	1.9	6.16	2.09	6.78	2.51944	8.29691
877	NO		44	12	33	1	NO	0	NO	CAU	1.45	1.55	18.62	2.25	27	2.87822	34.6355
878	NO		56	13	30	0	NO	0	NO	CAU	0.68	1.7	10.93	1.16	7.43	1.04511	8.14015
879	NO		48	14	31	0	YES	1	NO	CAU	0.51	1.51	13.53	0.77	6.9	0.60746	7.13457
880	NO		49	11	31	1	NO	0	NO	CAU	1.93	2.08	19.04	4.01	36.75	4.24095	40.9395
881	NO		64	12	No Births	1	YES	1	NO	CAU	1.1	3.75	14.45	4.13	15.9	4.47542	18.2206
882	NO		44	13	26	0	NO	0	NO	CAU	2.87	0.85	10.71	2.44	30.74	3.09675	35.6883
883	NO		52	13	29	0	NO	0	NO	CAU	0.46	1.17	9.58	0.54	4.41	0.582208	6.14375
884	NO		52	16	No Births	1	YES	1	NO	CAU	2.47	2.23	17.46	5.51	43.13	5.82855	46.6755
885	NO		44	12	33	1	YES	1	NO	CAU	0.98	2.44	22.18	2.39	21.74	1.99929	24.6763
886	NO		35	13	21	0	NO	0	NO	HIS	0.36	0.17	6.51	0.06	2.34	0.118758	3.87002
887	NO		53	12	No Births	1	NO	0	NO	CAU	1.3	2.16	16.06	2.81	20.88	3.17059	27.7465
888	NO		64	14	No Births	1	YES	1	NO	CAU	0.66	3.42	13.26	2.26	8.75	2.71143	11.3688
889	NO		55	13	42	0	NO	0	NO	CAU	0.77	1.63	11.16	1.26	8.59	1.12542	9.35559
890	NO		53	12	17	1	NO	0	NO	CAU	0.75	2.04	15.27	1.53	11.45	1.84196	17.0966
891	NO		46	13	No Births	0	NO	0	NO	CAU	1.01	0.94	10.47	0.95	10.57	1.12574	14.2004
892	NO		52	12	31	0	NO	0	NO	CAU	1.55	1.45	11.76	2.25	18.23	1.94799	19.2369
893	NO		42	13	29	0	NO	0	NO	CAU	1.43	0.74	10.91	1.06	15.6	1.41058	20.1488
894	NO		64	12	31	0	YES	2	NO	CAU	0.59	3.34	12.98	1.97	7.66	1.29919	5.57709
895	NO		48	14	28	1	YES	2	NO	CAU	1.39	3.12	23.39	4.34	32.51	3.07315	31.5637
896	NO		55	13	No Births	2	NO	0	NO	CAU	1.01	4.1	25.71	4.14	25.97	2.75173	21.5119
897	NO		45	14	35	0	NO	0	NO	CAU	0.61	1.03	11.92	0.63	7.27	0.66648	8.95559
898	NO		57	11	20	0	YES	1	UNKNOWN	CAU	0.5	1.6	9.72	0.8	4.86	0.806665	5.9251
899	NO		63	12	29	1	NO	0	NO	CAU	1.55	3.09	12.77	4.79	19.79	6.17081	25.6901
900	NO		44	14	33	0	NO	0	NO	CAU	0.91	0.96	12.03	0.87	10.95	0.992604	13.0611
901	NO		62	16	33	1	YES	1	NO	CAU	1.03	3.32	14.45	3.42	14.88	3.9667	18.4629
902	NO		36	Unknown	35	0	NO	0	NO	HIS	0.62	0.28	9	0.17	5.58	0.238056	6.54584
903	NO		53	Unknown	No Births	0	YES	1	NO	CAU	1.56	1.31	10.1	2.04	15.76	2.03586	18.7338
904	NO		68	11	18	0	NO	0	NO	CAU	0.68	1.35	4.42	0.92	3.01	1.54877	5.51155
905	NO		58	12	29	0	NO	0	NO	CAU	0.52	1.49	8.51	0.77	4.43	0.877182	6.0226
906	NO		48	17	0	1	YES	1	NO	CAU	0.49	2.15	18.7	1.05	9.16	1.0945	12.5146
907	NO		54	14	33	0	YES	2	YES	CAU	1.24	4.16	27.29	5.16	33.84	1.71409	14.9163
908	NO		41	12	33	0	NO	0	NO	CAU	1.13	0.84	13.48	0.95	15.23	1.02901	16.4187
909	NO		59	11	20	1	YES	1	NO	CAU	1.95	3.44	17.61	6.71	34.34	6.01669	35.4621
910	NO		55	13	23	0	NO	0	NO	CAU	0.59	1.06	7.38	0.63	4.35	0.863509	7.25014
911	NO		47	11	29	0	NO	0	NO	CAU	0.73	1.07	11.28	0.78	8.23	0.850591	10.1952
912	NO		66	14	30	1	YES	3	NO	CAU	1.52	4.61	15.82	7.01	24.05	6.19805	23.2572
913	NO		60	12	29	1	YES	1	YES	CAU	0.52	6.42	28.92	3.34	15.04	1.83498	10.4087
914	NO		54	16	31	2	YES	1	NO	CAU	0.94	3.62	24.25	3.4	22.8	2.43368	20.5636
915	NO		51	13	26	1	YES	2	YES	CAU	0.83	5.75	40.57	4.77	33.67	1.92301	19.6581
916	NO		54	15	28	1	YES	1	NO	CAU	2.21	2.41	16.89	5.33	37.33	5.62537	41.7978
917	NO		39	13	No Births	1	NO	0	NO	CAU	0.81	0.99	18.87	0.8	15.28	1.03044	21.9606
918	NO		48	10	No Births	1	NO	0	NO	CAU	0.95	1.96	18.83	1.86	17.89	2.1109	22.834
919	NO		47	14	34	0	NO	0	NO	AFR	0.46	0.76	7.01	0.35	3.22	0.512008	6.17218
920	NO		54	11	27	1	NO	0	NO	CAU	1.11	2.46	17.19	2.73	19.08	2.86727	23.803
921	NO		57	11	26	0	NO	0	NO	CAU	0.41	1.57	9.52	0.64	3.9	0.631494	4.99051
922	NO		38	14	38	0	NO	0	NO	HIS	0.73	0.37	8.93	0.27	6.52	0.359249	7.60176
923	NO		58	12	No Births	0	YES	1	NO	CAU	1.23	1.76	9.98	2.16	12.28	2.06201	13.6644
924	NO		60	11	26	1	NO	0	NO	CAU	0.94	3.1	15.16	2.91	14.25	3.29136	18.0194
925	NO		47	11	No Births	1	NO	0	NO	CAU	1.08	1.9	19.08	2.05	20.61	2.2989	26.176
926	NO		45	17	22	1	NO	0	NO	CAU	0.48	1.43	16.14	0.69	7.75	0.984356	12.9595
927	NO		41	12	27	0	YES	1	YES	CAU	0.97	2.08	24.28	2.02	23.55	0.808699	14.3829
928	NO		54	12	No Births	0	NO	0	NO	CAU	0.68	1.26	9.25	0.86	6.29	0.892706	8.6455
929	NO		54	13	No Births	1	NO	0	NO	CAU	1.59	2.24	15.79	3.56	25.11	3.86369	32.7994
930	NO		53	13	32	3	NO	0	NO	HIS	1.47	2.27	16.76	3.34	24.64	2.73473	21.6076
931	NO		55	13	21	0	NO	0	NO	CAU	1.11	1.06	7.38	1.18	8.19	1.53581	13.4632
932	NO		50	Unknown	Unknown	0	NO	0	NO	CAU	1.1	0.63	5.96	0.69	6.56	1.35958	14.2983
933	NO		55	14	30	1	NO	0	NO	CAU	0.92	2.18	14.62	2.01	13.45	2.38254	20.1736
934	NO		63	13	32	1	NO	0	NO	CAU	1.84	3.18	13.1	5.85	24.1	7.27982	29.7058
935	NO		56	13	No Births	2	YES	1	NO	CAU	1.17	5.04	29	5.9	33.93	3.18044	24.4665
936	NO		35	12	18	1	NO	0	NO	CAU	1.14	0.55	18.26	0.63	20.82	1.0019	29.7587
937	NO		52	13	32	1	NO	0	NO	CAU	1.32	2.13	16.74	2.81	22.1	3.10009	28.9695
938	NO		55	14	38	1	YES	1	NO	CAU	0.81	2.57	17.02	2.08	13.79	2.10077	17.9938
939	NO		37	11	27	0	NO	0	NO	CAU	0.78	0.49	12.27	0.38	9.57	0.420334	12.0182
940	NO		58	11	20	1	NO	0	UNKNOWN	CAU	1.35	2.81	15.47	3.79	20.88	4.02563	26.658
941	NO		36	11	29	1	NO	0	NO	CAU	1.29	0.75	20.76	0.97	26.78	1.30109	32.8409
942	NO		37	10	27	1	YES	1	NO	HIS	0.83	0.89	18.13	0.74	15.05	0.682249	15.6074
943	NO		52	10	28	1	YES	1	NO	AFR	1.1	1.98	12.99	2.18	14.29	2.70875	23.1078
944	NO		40	12	0	0	YES	2	YES	CAU	2.42	3.2	31.39	7.74	75.96	2.00529	32.1189
945	NO		61	12	No Births	1	NO	0	NO	CAU	1.67	2.92	13.54	4.88	22.61	6.06013	28.9626
946	NO		54	12	22	1	NO	0	NO	CAU	0.57	2.18	15.4	1.24	8.78	1.48309	13.0292
947	NO		69	9	19	0	YES	2	YES	CAU	0.75	3.95	11.85	2.96	8.89	1.72875	5.37431
948	NO		43	13	36	0	NO	0	NO	CAU	0.91	0.99	13.24	0.9	12.05	0.970289	13.2325
949	NO		59	13	No Births	0	UNKNOWN	0	UNKNOWN	CAU	2.12	1.54	8.32	3.26	17.64	3.73176	21.7919
950	NO		55	13	21	1	YES	1	NO	CAU	1.22	2.67	17.62	3.26	21.5	3.31401	25.3669
951	NO		35	13	33	2	NO	0	NO	CAU	0.48	0.87	27.38	0.42	13.14	0.423091	13.8198
952	NO		39	12	29	0	NO	0	NO	CAU	0.79	0.56	11.15	0.44	8.81	0.597595	11.9753
953	NO		50	11	17	0	NO	0	NO	CAU	1.7	0.76	7.15	1.29	12.16	2.0932	21.216
954	NO		64	13	19	0	NO	0	NO	HIS	1.05	0.75	3.25	0.79	3.41	1.66	6.51746
955	NO		62	12	21	0	NO	0	NO	CAU	2.23	1.37	6.21	3.06	13.85	4.34515	21.5642
956	NO		61	11	26	0	NO	0	NO	CAU	0.78	1.81	8.63	1.41	6.73	1.54293	8.14483
957	NO		36	11	30	0	YES	1	NO	HIS	0.73	0.54	13.15	0.39	9.6	0.240667	7.69154
958	NO		50	16	No Births	0	YES	4	NO	AFR	0.58	0.94	7.17	0.55	4.16	0.696495	7.48999
959	NO		37	14	28	0	NO	0	NO	CAU	0.6	0.4	10.3	0.24	6.18	0.323492	9.37972
960	NO		42	9	19	1	YES	1	NO	AFR	1.15	1.24	14.93	1.43	17.17	1.65709	27.4174
961	NO		51	14	27	0	NO	0	NO	AFR	1.2	0.92	6.59	1.1	7.91	1.53292	14.3878
962	NO		60	10	No Births	0	YES	1	NO	CAU	0.73	2.07	10.4	1.51	7.59	1.37358	7.87966
963	NO		45	12	36	0	NO	0	NO	CAU	0.71	1.13	13.01	0.8	9.24	0.775309	10.3452
964	NO		51	13	33	1	NO	0	NO	CAU	1.06	2.04	17.01	2.16	18.03	2.49733	24.0188
965	NO		60	11	19	1	NO	0	NO	CAU	0.95	2.93	14.42	2.78	13.7	3.1536	18.704
966	NO		50	12	No Births	1	NO	0	NO	CAU	0.82	1.9	16.85	1.56	13.82	1.90007	19.4459
967	NO		54	12	26	1	YES	3	NO	CAU	1.42	3.36	22.68	4.77	32.21	3.65284	29.3739
968	NO		74	11	24	0	YES	2	NO	CAU	1.45	2.61	5.98	3.78	8.67	3.14577	6.705
969	NO		36	11	No Births	1	NO	0	NO	CAU	1.78	0.75	20.76	1.34	36.95	1.79083	42.266
970	NO		47	Unknown	22	0	NO	0	NO	CAU	0.89	0.71	7.68	0.63	6.84	1.01438	12.4561
971	NO		45	12	27	0	YES	2	YES	CAU	2.88	4.68	29.31	13.48	84.41	3.10737	35.7871
972	NO		58	13	28	1	NO	0	NO	CAU	0.71	2.63	14.57	1.87	10.34	2.23565	14.7385
973	NO		44	13	34	1	NO	0	NO	CAU	0.93	1.55	18.62	1.44	17.32	1.89827	23.5794
974	NO		53	13	26	1	YES	1	NO	HIS	1.29	1.78	13.4	2.3	17.29	2.40399	19.2356
975	NO		56	10	26	1	YES	1	NO	HIS	0.76	2.14	13.77	1.63	10.47	1.70503	11.0519
976	NO		49	10	No Births	1	NO	0	NO	CAU	0.94	2.02	18.58	1.9	17.47	2.13205	22.2899
977	NO		52	12	26	1	YES	1	YES	CAU	0.65	4.73	33.33	3.07	21.66	1.56876	15.2502
978	NO		55	13	No Births	1	NO	0	NO	CAU	1.29	2.32	15.52	2.99	20.02	3.50069	26.6093
979	NO		52	16	No Births	0	YES	2	UNKNOWN	CAU	2.14	1.72	13.76	3.68	29.45	2.73067	25.1564
980	NO		50	13	25	1	NO	0	NO	CAU	0.81	1.9	16.85	1.54	13.65	1.87712	19.2332
981	NO		47	12	37	0	NO	0	NO	CAU	0.95	1.21	12.67	1.15	12.04	1.10549	13.0588
982	NO		54	13	39	0	YES	3	UNKNOWN	CAU	0.75	2.53	17.66	1.9	13.25	0.984137	9.49191
983	NO		43	11	31	1	NO	0	NO	CAU	0.94	1.59	20.41	1.49	19.19	1.87557	24.0914
984	NO		56	15	27	0	NO	0	NO	CAU	0.86	1.25	8.14	1.08	7	1.31986	10.1817
985	NO		50	11	No Births	0	NO	0	NO	CAU	1.28	1.18	10.82	1.51	13.85	1.54893	16.6948
986	NO		47	11	21	0	YES	3	NO	CAU	1.34	1.86	13.96	2.49	18.71	1.55572	17.9126
987	NO		50	14	33	1	NO	0	NO	CAU	0.55	1.78	15.87	0.98	8.73	1.25316	13.7185
988	NO		35	10	No Births	1	YES	1	NO	CAU	0.62	1	25.18	0.62	15.61	0.546153	17.4783
989	NO		56	Unknown	32	1	YES	1	NO	CAU	0.81	2.68	16.68	2.17	13.51	2.2131	17.6554
990	NO		43	14	No Births	2	YES	1	UNKNOWN	CAU	0.27	3.83	34.66	1.03	9.36	0.503028	7.67629
991	NO		42	13	32	1	NO	0	NO	CAU	1.66	1.34	18.94	2.22	31.44	3.05249	38.8015
992	NO		57	13	23	1	YES	2	NO	AFR	0.7	2.41	12.46	1.69	8.72	2.11613	13.8503
993	NO		43	12	31	1	NO	0	NO	CAU	1.83	1.45	18.78	2.65	34.37	3.61855	41.5279
994	NO		53	11	22	1	NO	0	NO	AFR	0.93	2.06	12.77	1.92	11.88	2.36453	19.5858
995	NO		51	15	25	0	YES	2	NO	CAU	1.25	1.53	13.08	1.91	16.35	1.54351	16.0827
996	NO		40	10	23	2	NO	0	NO	AFR	1.17	1.45	22.8	1.7	26.68	1.35772	28.1701
997	NO		59	13	29	1	NO	0	NO	CAU	0.59	2.73	14.25	1.61	8.41	1.97091	12.0677
998	NO		48	13	22	0	YES	3	NO	CAU	1.56	1.56	12.48	2.43	19.47	1.80877	20.5302
999	NO		59	15	20	0	YES	2	YES	CAU	1.57	3.29	16.95	5.17	26.61	2.62419	17.1006
1000	NO		44	12	28	0	YES	1	NO	CAU	0.83	1.34	12.89	1.11	10.7	0.905744	11.9848
1001	NO		43	12	No Births	0	YES	2	NO	CAU	2.07	2.11	16.91	4.37	35	2.03536	27.7984
1002	NO		35	13	32	1	NO	0	NO	CAU	1.11	0.59	19.66	0.65	21.82	0.830418	29.2006
1003	NO		36	12	30	0	NO	0	NO	CAU	1.25	0.48	13.83	0.6	17.29	0.672753	18.5509
1004	NO		37	12	31	1	NO	0	NO	CAU	0.43	0.81	19.5	0.35	8.39	0.492025	12.3805
1005	NO		47	17	46	0	NO	0	NO	CAU	2.18	1.1	11.61	2.4	25.31	2.51837	27.4664
1006	NO		51	10	32	1	NO	0	NO	CAU	1.23	2.24	18.5	2.76	22.76	2.89187	27.2934
1007	NO		58	Unknown	25	0	NO	0	NO	CAU	1.36	1.35	7.78	1.84	10.58	2.27736	14.9947
1008	NO		53	12	27	0	YES	5	UNKNOWN	CAU	1.02	1.96	14.74	2	15.03	1.31119	12.9001
1009	NO		46	10	No Births	1	NO	0	NO	CAU	1.14	1.84	19.33	2.1	22.04	2.42503	27.4103
1010	NO		50	13	33	0	NO	0	NO	CAU	0.98	1.33	12.15	1.3	11.91	1.21219	12.8435
1011	NO		35	13	25	0	YES	1	NO	CAU	2.15	0.51	13.89	1.1	29.86	0.855459	29.9372
1012	NO		49	11	33	0	NO	0	NO	CAU	0.69	1.42	13.44	0.98	9.27	0.82096	9.5292
1013	NO		52	12	32	0	YES	1	NO	CAU	0.82	1.72	13.74	1.41	11.27	1.05549	10.5091
1014	NO		44	13	24	2	NO	0	NO	CAU	1.95	3.14	33.88	6.12	66.07	3.85115	43.5496
1015	NO		49	15	29	1	NO	0	NO	AFR	2.23	1.35	10.69	3.01	23.84	4.75818	43.6034
1016	NO		55	12	29	1	NO	0	NO	AFR	1.07	2.2	12.27	2.35	13.13	2.84204	21.7348
1017	NO		69	11	18	0	YES	1	NO	AFR	0.58	1.74	5.07	1.01	2.94	1.14928	3.80407
1018	NO		46	14	43	0	NO	0	NO	CAU	0.51	1.07	11.77	0.55	6	0.582559	7.33973
1019	NO		54	11	17	1	YES	1	NO	HIS	1.67	1.9	13.63	3.17	22.76	3.10088	24.1616
1020	NO		53	13	25	4	NO	0	NO	CAU	0.91	3.81	26.53	3.47	24.14	2.23039	20.3472
1021	NO		49	14	25	0	YES	3	UNKNOWN	AFR	1.48	1	7.83	1.48	11.59	1.70701	18.3065
1022	NO		45	14	16	1	YES	1	NO	CAU	1.08	2.19	18.77	2.37	20.27	2.20101	26.8232
1023	NO		57	13	25	1	YES	1	NO	CAU	0.92	2.99	17.34	2.75	15.95	2.63618	19.4234
1024	NO		41	10	25	1	NO	0	NO	AFR	0.87	1.01	14.87	0.88	12.94	1.25621	21.5276
1025	NO		38	12	24	0	NO	0	NO	AFR	1.06	0.47	9.72	0.5	10.3	0.535132	14.9015
1026	NO		52	Unknown	17	1	NO	0	NO	AFR	1.41	1.52	10.16	2.14	14.33	3.45829	28.5961
1027	NO		37	10	19	1	NO	0	NO	AFR	1.23	0.67	15.14	0.82	18.62	1.16367	29.6727
1028	NO		65	13	23	0	YES	3	NO	CAU	0.93	2.23	8.34	2.07	7.76	2.06411	8.2543
1029	NO		44	12	No Births	1	NO	0	NO	AFR	1.66	1.31	14.54	2.17	24.14	2.9871	36.2251
1030	NO		53	16	No Births	0	NO	0	NO	AFR	1.26	0.98	6.34	1.23	7.99	1.65957	14.7941
1031	NO		58	13	18	1	NO	0	NO	AFR	0.88	2.27	11.41	2	10.04	2.75394	16.699
1032	NO		54	12	24	1	NO	0	NO	AFR	0.8	2.13	12.52	1.7	10.02	2.03753	17.0979
1033	NO		40	13	16	1	NO	0	NO	AFR	2.05	0.9	14.98	1.85	30.71	2.65133	43.7564
1034	NO		37	12	22	1	NO	0	NO	AFR	1.11	0.67	15.14	0.74	16.81	0.969431	27.3221
1035	NO		58	17	28	0	NO	0	NO	AFR	0.72	1.09	5.63	0.78	4.05	1.16367	7.83279
1036	NO		39	9	26	0	NO	0	NO	AFR	0.87	0.51	9.68	0.44	8.42	0.539259	12.2666
1037	NO		51	11	30	0	YES	1	NO	AFR	0.74	1.19	8.49	0.88	6.28	0.918056	9.29541
1038	NO		38	12	32	0	NO	0	NO	AFR	1.27	0.47	9.72	0.6	12.34	0.640805	17.5789
1039	NO		53	15	18	0	NO	0	NO	AFR	0.6	0.98	6.34	0.59	3.8	0.793867	7.3404
1040	NO		39	11	32	0	NO	0	NO	AFR	0.9	0.51	9.68	0.46	8.71	0.557802	12.6616
1041	NO		53	11	26	1	YES	1	NO	HIS	1.95	1.95	14.61	3.8	28.49	3.61114	27.5979
1042	NO		36	10	25	0	NO	0	NO	CAU	2.47	0.42	12.33	1.04	30.46	1.32497	33.333
1043	NO		70	11	25	1	YES	3	NO	CAU	0.88	5.55	15.49	4.88	13.63	3.7753	10.7244
1044	NO		47	10	No Births	0	NO	0	NO	HIS	1.34	0.76	8.02	1.02	10.75	1.02704	12.4473
1045	NO		67	12	25	2	YES	2	YES	CAU	2.1	16.24	44.48	34.1	93.41	8.63583	28.0465
1046	NO		39	12	No Births	0	NO	0	NO	CAU	0.37	0.56	11.15	0.21	4.13	0.25136	5.84679
1047	NO		36	12	31	1	NO	0	NO	CAU	1.33	0.7	19.58	0.93	26.04	1.1679	33.7745
1048	NO		52	16	28	0	YES	1	YES	CAU	1.21	2.45	18.99	2.96	22.98	1.52404	15.3618
1049	NO		45	11	25	1	NO	0	NO	CAU	0.68	1.77	19.58	1.2	13.31	1.3916	17.8504
1050	NO		61	10	33	1	NO	0	NO	CAU	0.83	3.29	15.13	2.73	12.56	2.91213	16.091
1051	NO		50	12	30	1	YES	1	NO	CAU	1.32	2.31	20.06	3.05	26.48	3.04052	29.3969
1052	NO		56	12	26	0	YES	3	NO	CAU	1.06	2.06	13.06	2.18	13.84	1.54589	12.6476
1053	NO		48	11	31	1	NO	0	NO	CAU	1.2	2.02	19.3	2.42	23.16	2.65882	27.9222
1054	NO		63	11	24	1	NO	0	NO	CAU	1.05	3.3	13.57	3.47	14.25	4.04207	18.7854
1055	NO		66	14	No Births	0	YES	1	NO	CAU	0.79	2.01	7.19	1.59	5.68	1.77677	6.71605
1056	NO		41	13	29	0	YES	3	NO	CAU	0.6	1.8	17.42	1.08	10.45	0.501007	9.1584
1057	NO		51	Unknown	37	0	YES	2	NO	CAU	0.82	1.91	15.97	1.57	13.1	1.01531	10.8653
1058	NO		62	9	No Births	1	YES	1	UNKNOWN	HIS	1.46	2.72	12.65	3.97	18.47	4.14526	16.7815
1059	NO		59	13	25	1	YES	1	NO	CAU	1.37	3.22	16.6	4.41	22.74	4.51463	25.8159
1060	NO		41	11	No Births	0	NO	0	NO	CAU	0.81	0.74	12.01	0.6	9.73	0.738698	12.064
1061	NO		42	15	20	0	NO	0	NO	CAU	1.61	0.54	8.12	0.87	13.07	1.58671	22.3787
1062	NO		45	11	18	0	NO	0	NO	HIS	1.28	0.45	5.42	0.58	6.94	0.91123	12.2362
1063	NO		51	14	29	0	YES	2	NO	CAU	1.45	1.53	13.08	2.22	18.97	1.82349	18.116
1064	NO		58	12	No Births	0	YES	3	NO	CAU	0.6	2.23	12.5	1.34	7.5	1.01142	6.9164
1065	NO		64	12	23	0	NO	0	NO	CAU	1.56	1.45	5.83	2.26	9.09	3.3962	14.0783
1066	NO		57	15	28	0	NO	0	NO	CAU	0.65	1.3	7.96	0.85	5.17	1.04735	7.6332
1067	NO		37	10	25	1	NO	0	NO	HIS	2.64	0.56	14.93	1.48	39.42	1.8898	41.8383
1068	NO		53	14	22	0	NO	0	NO	CAU	0.53	0.89	6.99	0.47	3.7	0.683516	6.92509
1069	NO		54	10	Unknown	3	YES	1	NO	AFR	0.79	3.39	19.18	2.68	15.15	2.10657	16.5512
1070	NO		50	14	37	0	YES	1	NO	CAU	1.22	1.44	13.02	1.76	15.88	1.50675	15.7288
1071	NO		52	9	43	1	NO	0	NO	HIS	1.55	1.64	13.07	2.54	20.26	2.68049	23.388
1072	NO		55	13	19	1	NO	0	NO	CAU	0.64	2.2	14.76	1.41	9.45	1.75284	14.2289
1073	NO		46	11	27	1	YES	1	NO	CAU	1.14	2.72	22.83	3.1	26.03	2.42503	27.4103
1074	NO		42	10	20	2	NO	0	NO	CAU	1.55	2.98	36.99	4.62	57.33	2.63184	37.0294
1075	NO		55	10	No Births	0	YES	1	NO	CAU	1.4	1.7	11.63	2.38	16.28	2.03651	16.3553
1076	NO		62	13	24	1	NO	0	NO	CAU	0.55	2.92	12.83	1.61	7.06	2.03996	10.6512
1077	NO		39	11	27	0	YES	1	NO	HIS	0.99	0.63	10.55	0.62	10.44	0.525273	10.0792
1078	NO		62	14	30	1	YES	2	NO	CAU	1.5	4.21	17.96	6.32	26.94	5.72127	25.7142
1079	NO		51	11	No Births	1	NO	0	NO	AFR	1.07	1.91	13.26	2.04	14.19	2.47536	23.2956
1080	NO		50	12	No Births	0	YES	3	YES	CAU	1.75	3.13	26.13	5.48	45.73	2.11152	22.0989
1081	NO		58	14	40	0	NO	0	NO	CAU	1.04	1.68	9.58	1.75	9.96	1.67031	11.9305
1082	NO		48	12	28	0	NO	0	NO	CAU	0.9	1.01	10.19	0.91	9.17	1.06945	12.245
1083	NO		60	12	36	1	YES	1	NO	CAU	1.48	3.43	16.63	5.08	24.61	5.13072	26.8624
1084	NO		46	13	31	3	NO	0	NO	CAU	1.27	2.52	25.47	3.2	32.35	2.69775	30.0142
1085	NO		37	14	31	0	NO	0	NO	CAU	0.83	0.5	12.63	0.42	10.48	0.505138	12.6894
1086	NO		58	12	27	1	YES	1	NO	CAU	0.95	3.1	16.97	2.95	16.12	2.9796	19.2122
1087	NO		53	13	28	1	NO	0	NO	CAU	2.29	2.16	16.06	4.95	36.78	5.51581	43.5876
1088	NO		54	12	31	1	NO	0	NO	CAU	1.27	2.3	16.19	2.92	20.56	3.0986	27.2026
1089	NO		42	12	No Births	0	NO	0	NO	AFR	1.1	0.69	9.5	0.76	10.45	0.928849	14.9411
1090	NO		42	13	33	1	NO	0	NO	CAU	1.87	1.34	18.94	2.51	35.42	3.43188	42.4875
1091	NO		38	12	18	1	NO	0	NO	CAU	1.87	0.84	18.04	1.57	33.73	2.36278	43.5854
1092	NO		55	12	26	0	NO	0	NO	CAU	0.7	1.31	9.09	0.92	6.36	1.02365	8.54255
1093	NO		57	11	26	1	YES	1	NO	CAU	1.1	3.27	18.85	3.6	20.74	3.14351	22.7571
1094	NO		67	15	36	0	NO	0	NO	CAU	0.49	2.13	7.25	1.04	3.55	1.1061	4.22048
1095	NO		58	13	No Births	1	YES	1	NO	CAU	0.64	3.1	16.97	1.98	10.86	1.92979	13.6689
1096	NO		56	12	No Births	1	YES	1	NO	CAU	0.78	2.87	17.7	2.24	13.81	2.2397	16.7313
1097	NO		37	9	27	1	NO	0	NO	HIS	2.42	0.56	14.93	1.36	36.13	1.97618	39.0284
1098	NO		40	9	31	1	NO	0	NO	CAU	1.05	1.24	20.92	1.3	21.97	1.63879	27.0951
1099	NO		45	14	33	1	NO	0	NO	CAU	0.88	1.51	16.97	1.33	14.93	1.83727	22.1878
1100	NO		42	12	28	1	NO	0	NO	CAU	1.5	1.31	18.48	1.97	27.72	2.54804	36.0829
1101	NO		59	10	24	2	YES	2	NO	CAU	1.26	9.14	40.3	11.52	50.78	3.93184	24.6451
1102	NO		67	11	26	1	NO	0	NO	CAU	2.3	3.65	12.12	8.4	27.88	9.31692	31.6497
1103	NO		65	12	38	1	NO	0	NO	CAU	0.88	3.35	12.29	2.95	10.82	3.59773	14.8636
1104	NO		44	13	27	0	NO	0	NO	HIS	0.8	0.59	7.61	0.47	6.09	0.548473	7.93568
1105	NO		44	13	33	0	NO	0	NO	CAU	1.04	1.06	13.13	1.1	13.66	1.10812	14.9742
1106	NO		64	13	19	3	YES	1	NO	CAU	1.36	8.99	31.4	12.23	42.7	5.43659	22.9356
1107	NO		56	15	No Births	0	YES	1	NO	CAU	0.59	1.48	9.55	0.87	5.63	0.907434	7.10205
1108	NO		62	11	28	1	NO	0	NO	CAU	1.01	3.3	14.34	3.33	14.48	3.71256	18.6831
1109	NO		63	13	26	1	YES	2	YES	CAU	1.45	8.84	32.52	12.82	47.15	5.53624	24.9745
1110	NO		50	10	34	1	YES	1	NO	CAU	0.68	2.53	21.78	1.72	14.81	1.5783	16.4163
1111	NO		50	16	33	0	YES	2	YES	CAU	1.13	3.54	28.97	4	32.74	1.3964	14.6582
1112	NO		63	13	36	0	YES	2	NO	CAU	0.72	3.25	13.4	2.34	9.65	1.56365	7.07389
1113	NO		37	11	35	1	NO	0	NO	AFR	0.95	0.67	15.14	0.64	14.38	0.83028	23.9007
1114	NO		35	12	28	1	YES	1	NO	CAU	0.9	0.91	23.24	0.82	20.92	0.791818	24.336
1115	NO		47	13	No Births	0	YES	1	NO	CAU	1.19	1.37	12.28	1.63	14.61	1.3828	16.0787
1116	NO		65	13	32	0	YES	1	NO	CAU	1.07	2.7	10.04	2.89	10.74	2.37086	9.43645
1117	NO		58	13	19	1	NO	0	NO	CAU	1.08	2.49	13.85	2.69	14.96	3.38011	21.5367
1118	NO		55	14	25	0	YES	1	NO	CAU	1.03	1.41	9.75	1.45	10.04	1.42594	12.5566
1119	NO		59	12	41	0	YES	2	NO	HIS	0.52	1.88	10.54	0.98	5.48	0.692341	3.96929
1120	NO		44	12	No Births	0	NO	0	NO	CAU	0.89	0.85	10.71	0.76	9.53	0.949066	12.9614
1121	NO		46	Unknown	25	1	YES	1	NO	CAU	1.22	2.26	19.38	2.76	23.64	2.59295	29.0239
1122	NO		41	14	30	0	NO	0	NO	CAU	0.58	0.77	12.36	0.45	7.17	0.484348	8.86708
1123	NO		42	12	22	1	NO	0	NO	HIS	0.79	0.85	12.98	0.67	10.25	0.901584	14.4819
1124	NO		67	11	24	2	YES	1	YES	CAU	0.77	16.47	44.96	12.68	34.62	3.22975	11.9612
1125	NO		43	16	27	0	NO	0	NO	CAU	1.35	0.72	9.89	0.97	13.35	1.3322	19.1373
1126	NO		49	13	19	0	YES	1	UNKNOWN	AFR	1.27	1.2	9.41	1.52	11.95	1.46663	15.9288
1127	NO		46	13	31	1	NO	0	NO	CAU	1.39	1.72	18.23	2.39	25.34	2.88634	32.7171
1128	NO		46	13	26	1	NO	0	NO	CAU	1.74	1.67	17.78	2.91	30.94	3.5997	39.1065
1129	NO		54	10	24	1	NO	0	NO	CAU	2.46	2.39	16.76	5.88	41.23	5.91262	45.9349
1130	NO		57	13	24	1	NO	0	NO	CAU	0.5	2.46	14.52	1.23	7.26	1.44172	11.0744
1131	NO		41	11	34	1	NO	0	NO	HIS	1.28	0.89	15.01	1.14	19.21	1.36441	22.5748
1132	NO		46	11	19	1	NO	0	NO	CAU	0.97	1.74	18.4	1.69	17.85	2.02323	24.1589
1133	NO		46	12	27	1	YES	3	NO	CAU	1.34	3.99	26.52	5.35	35.54	2.84428	31.3774
1134	NO		61	14	28	3	YES	2	UNKNOWN	HIS	0.66	4.9	22.9	3.23	15.11	1.77102	8.59258
1135	NO		66	16	33	1	NO	0	NO	CAU	0.76	3.09	10.86	2.35	8.25	3.18853	11.8154
1136	NO		41	13	20	1	YES	1	NO	HIS	1.43	1.21	15.83	1.73	22.64	1.52308	24.8618
1137	NO		37	Unknown	Unknown	1	NO	0	NO	CAU	1.38	0.68	16.65	0.94	22.98	1.39123	34.6805
1138	NO		49	12	No Births	0	NO	0	NO	CAU	1.21	1.04	10.05	1.26	12.16	1.43512	16.1058
1139	NO		46	15	28	0	NO	0	NO	CAU	0.98	0.86	9.59	0.84	9.4	1.11638	13.6259
1140	NO		40	13	38	0	NO	0	NO	CAU	1.39	0.77	13.59	1.07	18.89	1.15681	19.9503
1141	NO		49	9	22	1	NO	0	NO	HIS	0.26	1.41	13.05	0.37	3.39	0.402697	4.60425
1142	NO		42	12	28	0	YES	1	NO	CAU	0.76	1.16	13.2	0.88	10.03	0.811009	11.1785
1143	NO		62	13	No Births	0	YES	1	NO	CAU	0.74	2.01	8.99	1.49	6.65	1.5359	7.50373
1144	NO		50	13	25	1	YES	1	NO	CAU	0.81	2.25	19.58	1.82	15.86	1.83997	19.5318
1145	NO		59	13	36	2	YES	2	UNKNOWN	CAU	0.5	6.55	30.89	3.28	15.45	1.57985	10.6212
1146	NO		43	10	0	0	NO	0	NO	HIS	0.85	0.6	8.39	0.51	7.13	0.549845	8.48727
1147	NO		45	10	32	0	YES	1	YES	CAU	1.17	3.79	30.17	4.43	35.3	1.27437	16.4692
1148	NO		61	14	26	1	NO	0	NO	CAU	2.56	2.66	12.42	6.81	31.8	8.70036	41.7896
1149	NO		48	15	31	1	NO	0	NO	CAU	1.92	1.67	16.32	3.21	31.33	4.21945	40.7781
1150	NO		45	14	24	0	YES	1	NO	CAU	1.07	1.05	9.51	1.12	10.18	1.16609	15.1745
1151	NO		41	11	23	0	YES	1	NO	CAU	0.98	0.94	11.9	0.92	11.66	0.893032	14.405
1152	NO		36	14	25	0	NO	0	NO	CAU	1.09	0.35	10.34	0.38	11.27	0.510821	16.4437
1153	NO		47	13	No Births	2	NO	0	NO	HIS	1.31	2.17	21.28	2.84	27.88	1.8794	21.6757
1154	NO		41	14	31	1	YES	1	NO	CAU	0.75	1.77	21.13	1.33	15.85	1.28233	20.0518
1155	NO		42	13	26	0	NO	0	NO	CAU	1.36	0.74	10.91	1.01	14.84	1.23714	19.4148
1156	NO		52	14	0	0	NO	0	NO	CAU	1.97	1.07	8.76	2.11	17.26	2.51656	23.4136
1157	NO		66	11	30	1	YES	1	NO	CAU	1.16	4.38	15.08	5.08	17.49	4.76838	18.2918
1158	NO		55	12	34	0	YES	3	NO	CAU	1.15	2.44	16.27	2.81	18.71	1.5907	13.9129
1159	NO		67	13	19	0	YES	2	YES	CAU	0.88	3.55	11.83	3.12	10.41	1.97702	7.45196
1160	NO		50	11	No Births	1	NO	0	NO	HIS	1.57	1.49	13.2	2.34	20.72	2.61237	24.0261
1161	NO		46	10	0	1	NO	0	NO	AFR	1.13	1.5	14.25	1.7	16.1	2.24313	25.7858
1162	NO		49	16	No Births	1	NO	0	NO	CAU	0.58	1.68	15.7	0.97	9.11	1.29421	14.6368
1163	NO		56	10	24	0	YES	2	NO	HIS	0.61	1.23	8.19	0.75	5	0.731601	4.87716
1164	NO		51	12	28	1	NO	0	NO	CAU	1.12	1.99	16.59	2.23	18.58	2.58597	25.5732
1165	NO		60	16	No Births	1	NO	0	NO	AFR	0.84	1.77	8.41	1.49	7.06	2.81076	15.0515
1166	NO		41	10	19	1	NO	0	NO	AFR	0.98	1.01	14.87	0.99	14.57	1.27647	24.0509
1167	NO		49	12	24	1	YES	1	NO	AFR	0.75	1.79	13.69	1.34	10.27	1.62695	17.5215
1168	NO		63	15	28	0	NO	0	NO	CAU	0.56	1.59	6.79	0.89	3.8	1.21842	5.54645
1169	NO		50	14	23	2	NO	0	NO	CAU	1.32	3.6	29.36	4.75	38.76	2.98073	29.8217
1170	NO		62	12	23	1	YES	2	YES	CAU	1.13	8.38	32.65	9.47	36.89	4.14393	20.6569
1171	NO		48	10	24	1	YES	1	NO	HIS	1.74	1.79	15.62	3.11	27.18	2.66395	27.0539
1172	NO		65	12	31	0	YES	1	NO	CAU	1.17	2.7	10.04	3.16	11.75	2.58933	10.2715
1173	NO		57	13	42	1	NO	0	NO	CAU	1.9	2.6	15.27	4.94	29.01	5.61726	35.3607
1174	NO		45	10	No Births	0	YES	3	NO	HIS	1.33	1.87	12.86	2.49	17.1	0.946655	12.6825
1175	NO		52	13	16	1	NO	0	NO	AFR	0.57	1.99	13.02	1.13	7.42	2.306	5.60962
1176	NO		46	10	36	0	NO	0	NO	CAU	1.36	1.29	14	1.75	19.04	1.51285	18.6354
1177	NO		35	9	31	1	NO	0	NO	CAU	1	0.65	21.35	0.65	21.35	0.879407	26.6446
1178	NO		37	Unknown	26	0	NO	0	NO	CAU	0.46	0.4	10.3	0.18	4.74	0.280274	7.24477
1179	NO		56	14	No Births	0	YES	1	YES	CAU	0.93	2.87	17.71	2.67	16.47	1.35763	11.1869
1180	NO		53	12	No Births	0	YES	1	NO	CAU	0.46	1.44	11.03	0.66	5.07	0.593515	6.03869
1181	NO		44	14	34	0	YES	1	NO	CAU	1.77	1.52	14.46	2.69	25.59	1.9215	23.8328
1182	NO		45	13	34	0	NO	0	NO	HIS	1.43	0.79	9.29	1.13	13.28	1.01747	13.5683
1183	NO		53	14	No Births	0	NO	0	NO	CAU	0.71	1.11	8.62	0.79	6.12	0.931901	9.00921
1184	NO		41	15	32	0	YES	1	NO	CAU	0.6	1.21	14.97	0.73	8.98	0.501007	9.1584
1185	NO		42	11	32	1	YES	4	NO	CAU	0.89	3.9	31.24	3.47	27.8	1.51985	23.3228
1186	NO		64	14	34	0	YES	2	NO	CAU	1.36	3.05	11.9	4.15	16.18	2.93185	12.9406
1187	NO		36	Unknown	33	1	NO	0	NO	CAU	0.88	0.64	18.02	0.56	15.86	0.774291	23.8657
1188	NO		53	12	26	1	NO	0	NO	CAU	1.72	2.16	16.06	3.72	27.62	4.09651	35.4578
1189	NO		45	10	24	0	NO	0	NO	AFR	1.16	0.88	9.28	1.02	10.76	1.1211	15.3965
1190	NO		46	14	26	0	NO	0	NO	CAU	0.67	0.86	9.59	0.58	6.43	0.764612	9.52945
1191	NO		48	14	26	1	YES	3	UNKNOWN	CAU	0.74	3.35	24.88	2.48	18.41	1.64822	18.2833
1192	NO		42	12	37	0	YES	1	NO	CAU	1	1.44	16.12	1.44	16.12	0.911173	14.6763
1193	NO		44	13	28	1	YES	2	UNKNOWN	CAU	1.54	4.29	29.2	6.61	44.97	3.12351	35.9371
1194	NO		51	14	27	1	NO	0	NO	CAU	0.59	1.81	15.24	1.07	8.99	1.39799	14.1776
1195	NO		36	13	26	0	NO	0	NO	CAU	0.48	0.38	11.29	0.18	5.42	0.258878	7.57695
1196	NO		36	13	No Births	0	YES	8	NO	CAU	1.31	1.02	18.19	1.34	23.83	0.613604	19.4191
1197	NO		58	13	No Births	0	NO	0	NO	CAU	1.43	1.49	8.51	2.13	12.17	2.39311	15.7026
1198	NO		49	11	25	0	NO	0	NO	CAU	1.14	1.14	10.97	1.3	12.51	1.38071	15.0138
1199	NO		48	10	23	2	YES	1	NO	HIS	0.54	3.83	30.4	2.07	16.42	0.806834	9.45321
1200	NO		45	12	38	0	NO	0	NO	CAU	0.72	1.13	13.01	0.81	9.37	0.803833	10.3431
1201	NO		53	13	21	0	NO	0	NO	CAU	1.76	0.98	7.65	1.72	13.46	2.29377	20.8666
1202	NO		62	11	0	0	YES	1	NO	CAU	0.83	2.2	9.82	1.83	8.15	1.64098	8.64371
1203	NO		48	Unknown	No Births	1	YES	1	UNKNOWN	CAU	0.69	2.32	19.94	1.6	13.76	1.50641	17.3935
1204	NO		68	14	37	1	NO	0	NO	CAU	0.7	3.14	10.02	2.2	7.01	2.97371	10.3912
1205	NO		40	11	No Births	0	NO	0	NO	CAU	0.98	0.68	12.11	0.67	11.87	0.740782	14.6346
1206	NO		49	12	No Births	1	YES	3	UNKNOWN	CAU	0.78	3.37	26.29	2.63	20.51	1.73652	19.1703
1207	NO		42	12	35	0	NO	0	NO	CAU	0.69	0.91	13.36	0.63	9.22	0.62961	10.3731
1208	NO		47	14	No Births	0	NO	0	NO	CAU	0.98	0.89	9.46	0.87	9.27	1.11638	13.6259
1209	NO		47	12	33	1	NO	0	NO	CAU	0.45	1.78	17.99	0.8	8.1	0.964479	11.8784
1210	NO		53	15	35	0	NO	0	NO	CAU	2.47	1.38	10.59	3.41	26.16	3.20376	27.9959
1211	NO		51	12	No Births	1	NO	0	NO	CAU	0.79	1.99	16.59	1.57	13.11	1.86734	18.5123
1212	NO		38	15	No Births	1	NO	0	NO	CAU	0.6	0.81	17.43	0.49	10.46	0.764321	16.7791
1213	NO		46	Unknown	Unknown	0	YES	1	UNKNOWN	CAU	1.47	0.89	8.13	1.31	11.95	1.63419	19.9813
1214	NO		49	13	39	0	YES	1	YES	CAU	1.01	3.14	26.11	3.17	26.37	1.19936	13.6349
1215	NO		36	Unknown	No Births	0	NO	0	NO	CAU	1.16	0.35	10.34	0.41	11.99	0.543536	17.4021
1216	NO		47	10	35	2	NO	0	NO	AFR	0.63	2.54	21.48	1.6	13.53	1.25701	15.3175
1217	NO		65	10	23	2	YES	1	NO	AFR	1.48	4.27	14.53	6.32	21.5	5.31938	21.7845
1218	NO		63	Unknown	No Births	1	NO	0	NO	CAU	1.3	2.82	11.71	3.67	15.22	5.20347	22.0447
1219	NO		36	11	29	0	YES	1	NO	HIS	0.81	0.44	10.73	0.36	8.69	0.267006	8.49762
1220	NO		38	12	30	0	NO	0	NO	CAU	1.7	0.62	13.71	1.05	23.31	1.03186	24.2654
1221	NO		40	13	30	0	YES	1	NO	AFR	0.58	0.63	9.77	0.37	5.67	0.359834	8.35474
1222	NO		42	13	No Births	0	YES	1	NO	CAU	0.88	1.16	13.2	1.02	11.62	0.870446	12.9306
1223	NO		70	Unknown	26	1	NO	0	NO	CAU	0.48	3.09	8.9	1.62	4.9	2.07949	6.00018
1224	NO		58	10	28	1	YES	1	NO	AFR	1.31	2.27	11.38	2.97	14.91	3.92169	24.346
1225	NO		55	13	28	1	NO	0	NO	CAU	0.81	2.32	15.52	1.88	12.57	2.10077	17.9938
1226	NO		44	12	23	1	YES	1	NO	CAU	0.55	2.31	21.14	1.27	11.63	1.12709	14.7035
1227	NO		45	11	42	1	YES	1	NO	CAU	0.56	2.86	23.78	1.6	13.32	1.14746	14.9498
1228	NO		39	14	36	1	NO	0	NO	CAU	0.69	0.93	17.79	0.64	12.28	0.979366	18.8965
1229	NO		37	12	29	0	NO	0	NO	CAU	0.9	0.44	11.24	0.4	10.12	0.484843	13.7343
1230	NO		40	13	29	0	NO	0	NO	CAU	1.4	0.62	11.1	0.87	15.54	1.05656	20.2316
1231	NO		48	12	36	0	NO	0	NO	CAU	1.75	1.25	12.49	2.19	21.86	2.02678	22.7235
1232	NO		36	13	23	0	YES	1	YES	CAU	1.53	0.95	20.76	1.45	31.76	0.822824	22.2098
1233	NO		47	13	27	0	YES	2	NO	CAU	1.45	2.1	15.64	3.05	22.68	1.64728	19.4855
1234	NO		42	14	24	1	NO	0	NO	HIS	0.96	0.78	11.89	0.75	11.41	1.09452	17.3129
1235	NO		52	8	20	1	YES	2	NO	HIS	1.32	2.33	18.05	3.08	23.83	2.37343	19.968
1236	NO		41	14	28	0	NO	0	NO	CAU	1.32	0.62	10.07	0.82	13.29	1.20097	18.9016
1237	NO		61	12	No Births	0	YES	4	NO	CAU	0.87	2.47	11.61	2.15	10.1	1.63474	9.31832
1238	NO		56	12	33	1	YES	1	NO	CAU	1.79	2.94	18.14	5.26	32.47	5.06311	34.3075
1239	NO		40	12	26	0	NO	0	NO	CAU	1.25	0.62	11.1	0.78	13.88	1.04091	18.1359
1240	NO		51	13	No Births	0	NO	0	NO	CAU	0.95	1.12	9.74	1.06	9.25	1.1753	12.476
1241	NO		54	11	30	0	YES	1	NO	CAU	1.09	2.04	14.48	2.22	15.78	1.427	13.4928
1242	NO		43	12	29	0	NO	0	NO	CAU	1.39	0.79	10.81	1.1	15.03	1.3714	19.6447
1243	NO		37	12	30	0	NO	0	NO	CAU	0.74	0.55	13.77	0.41	10.19	0.398822	11.4386
1244	NO		60	13	47	0	NO	0	NO	CAU	0.65	1.98	9.98	1.29	6.49	1.22402	7.04735
1245	NO		63	Unknown	No Births	0	YES	2	NO	CAU	1.28	2.39	10.02	3.06	12.83	2.64099	12.6216
1246	NO		49	13	27	1	NO	0	NO	CAU	0.44	1.84	17.08	0.81	7.52	0.983381	11.3129
1247	NO		37	12	No Births	0	NO	0	NO	CAU	0.76	0.44	11.24	0.33	8.54	0.409578	11.7288
1248	NO		38	13	36	0	NO	0	NO	CAU	1.11	0.62	13.71	0.69	15.22	0.674965	16.5961
1249	NO		36	9	20	0	NO	0	NO	CAU	1.15	0.34	10.05	0.39	11.56	0.538863	17.2659
1250	NO		45	15	31	1	YES	1	NO	CAU	0.77	2.37	20.2	1.82	15.55	1.57431	19.9607
1251	NO		62	12	No Births	0	YES	1	NO	CAU	0.74	2.01	8.99	1.49	6.65	1.46442	7.74377
1252	NO		46	13	30	1	NO	0	NO	CAU	1.36	1.72	18.23	2.34	24.79	2.82494	32.1392
1253	NO		55	13	20	1	YES	1	NO	CAU	1.24	2.67	17.62	3.31	21.85	3.36739	25.724
1254	NO		55	Unknown	31	1	NO	0	NO	CAU	0.89	2.18	14.62	1.94	13.01	2.42892	19.2202
1255	NO		35	10	No Births	0	NO	0	NO	AFR	1.12	0.32	9.83	0.36	11.01	0.43356	15.8739
1256	NO		58	12	25	0	YES	1	NO	CAU	1.28	1.76	9.98	2.25	12.77	2.05165	14.475
1257	NO		46	13	25	0	YES	1	NO	HIS	0.66	0.99	8.92	0.65	5.89	0.507191	6.33753
1258	NO		61	12	No Births	1	NO	0	NO	CAU	1.72	2.92	13.54	5.02	23.29	5.93642	30.48
1259	NO		58	14	31	1	NO	0	NO	CAU	1.4	2.46	13.71	3.44	19.19	4.17146	27.4953
1260	NO		52	11	25	1	NO	0	NO	CAU	1.07	2.27	17.76	2.43	19	2.569	23.8438
1261	NO		54	14	35	2	NO	0	NO	CAU	2.57	3.07	20.98	7.89	53.92	6.16846	47.4014
1262	NO		66	10	No Births	0	NO	0	NO	CAU	0.69	2.05	7.32	1.41	5.05	1.53585	6.19175
1263	NO		45	13	28	1	NO	0	NO	HIS	0.62	1.13	12.99	0.7	8.05	0.862083	11.063
1264	NO		62	13	36	0	NO	0	NO	CAU	0.84	2.11	9.43	1.77	7.92	1.66058	8.74316
1265	NO		48	10	26	0	YES	2	NO	CAU	1.05	2.13	16.62	2.24	17.45	1.22113	14.3301
1266	NO		49	11	No Births	1	YES	1	NO	CAU	1.18	2.53	21.65	2.99	25.55	2.6151	27.5278
1267	NO		55	18	No Births	1	NO	0	NO	CAU	0.92	2.12	14.25	1.95	13.11	2.38254	20.1736
1268	NO		64	12	No Births	0	YES	2	NO	CAU	0.39	2.69	10.6	1.05	4.13	0.850214	3.89604
1269	NO		40	14	No Births	0	YES	1	NO	CAU	3.03	0.89	12.38	2.7	37.51	2.27253	38.6895
1270	NO		38	12	27	0	NO	0	NO	CAU	1.83	0.5	11.2	0.92	20.5	1.11033	25.8581
1271	NO		46	11	19	1	NO	0	NO	CAU	1.02	1.74	18.4	1.77	18.77	2.17261	24.9208
1272	NO		65	16	No Births	1	NO	0	NO	CAU	0.87	2.97	10.97	2.58	9.54	3.59964	14.0593
1273	NO		36	11	No Births	0	NO	0	NO	CAU	1.08	0.42	12.33	0.45	13.32	0.506147	16.3058
1274	NO		35	14	No Births	1	YES	1	NO	AFR	1.43	0.44	12.14	0.63	17.36	1.03752	33.96
1275	NO		35	10	27	0	NO	0	NO	CAU	1.31	0.36	12.38	0.47	16.22	0.522113	19.489
1276	NO		39	12	32	0	NO	0	NO	CAU	1.73	0.7	13.65	1.21	23.61	1.16982	24.5496
1277	NO		37	14	32	1	NO	0	NO	CAU	0.47	0.74	17.94	0.35	8.43	0.476029	13.5018
1278	NO		46	16	28	1	NO	0	NO	CAU	0.66	1.52	16.34	1	10.78	1.38118	17.1513
1279	NO		60	9	20	0	YES	3	YES	CAU	0.85	4.1	19.58	3.49	16.64	1.51399	9.38504
1280	NO		45	12	20	1	NO	0	NO	HIS	0.42	1.1	12.66	0.46	5.32	0.563108	7.73589
1281	NO		56	16	27	1	YES	1	NO	CAU	0.92	2.61	16.27	2.4	14.97	2.50972	19.7993
1282	NO		54	15	24	1	YES	5	YES	CAU	2.54	5.74	35.52	14.58	90.22	6.09876	47.0054
1283	NO		44	9	No Births	0	NO	0	NO	CAU	1.63	0.94	11.69	1.53	19.05	1.73123	22.4495
1284	NO		50	13	No Births	1	NO	0	NO	HIS	0.36	1.36	12.1	0.49	4.36	0.605221	6.10629
1285	NO		54	13	26	0	NO	0	NO	CAU	0.92	1.26	9.25	1.16	8.51	1.20582	11.5149
1286	NO		61	Unknown	Unknown	1	NO	0	NO	CAU	0.82	2.52	11.79	2.07	9.67	2.87757	15.9134
1287	NO		48	14	32	0	NO	0	NO	CAU	1.87	1.14	11.45	2.13	21.41	2.16422	24.0775
1288	NO		49	10	18	0	YES	1	NO	CAU	1.28	0.93	8.56	1.19	10.96	1.54893	16.6948
1289	NO		52	11	20	0	NO	0	NO	CAU	0.72	1.03	8.51	0.74	6.13	0.927384	9.28911
1290	NO		41	14	35	1	NO	0	NO	CAU	3.81	1.13	17.57	4.31	66.94	5.81837	68.231
1291	NO		40	Unknown	No Births	0	NO	0	NO	CAU	0.84	0.56	10.16	0.47	8.53	0.635296	12.683
1292	NO		55	13	22	0	NO	0	NO	CAU	2.64	1.06	7.38	2.8	19.48	3.6131	29.101
1293	NO		52	12	16	1	NO	0	NO	CAU	0.69	1.96	15.52	1.35	10.71	1.63295	16.373
1294	NO		54	10	27	1	NO	0	NO	CAU	1.46	2.46	17.19	3.59	25.1	3.55362	30.5795
1295	NO		51	14	No Births	0	NO	0	NO	CAU	0.99	1.02	8.91	1.01	8.82	1.22448	12.9657
1296	NO		49	15	32	0	NO	0	NO	CAU	1.81	1.18	11.29	2.14	20.43	2.13895	23.1023
1297	NO		42	12	31	1	YES	4	YES	CAU	1.48	6.84	48.08	10.12	71.16	2.5145	35.7003
1298	NO		47	12	No Births	1	NO	0	NO	CAU	1.41	1.73	17.55	2.44	24.75	2.99058	32.714
1299	NO		51	13	No Births	1	NO	0	NO	CAU	0.85	1.99	16.59	1.69	14.1	1.96888	20.0807
1300	NO		44	13	33	0	NO	0	NO	CAU	0.99	1.06	13.13	1.05	13	1.05513	14.3085
1301	NO		57	Unknown	25	0	NO	0	NO	CAU	0.84	1.3	7.96	1.09	6.69	1.35135	9.75234
1302	NO		51	13	29	0	YES	1	NO	CAU	0.64	1.33	11.41	0.85	7.3	0.793341	8.58616
1303	NO		54	11	25	0	NO	0	NO	CAU	0.74	1.39	10.11	1.03	7.48	0.971081	9.37147
1304	NO		45	14	16	1	YES	2	UNKNOWN	HIS	0.86	2.79	18.62	2.4	16.01	1.19378	15.0091
1305	NO		50	13	16	0	NO	0	NO	CAU	0.7	0.69	6.53	0.48	4.57	0.850125	9.50648
1306	NO		59	13	27	1	NO	0	NO	CAU	1.68	2.73	14.25	4.59	23.94	5.50641	30.663
1307	NO		56	Unknown	No Births	1	NO	0	NO	CAU	0.76	2.21	13.96	1.68	10.61	2.07796	16.6621
1308	NO		36	11	34	0	NO	0	NO	HIS	0.64	0.34	10.75	0.22	6.88	0.245726	6.74971
1309	NO		51	14	36	1	NO	0	NO	CAU	0.9	1.86	15.63	1.67	14.07	2.1245	20.8023
1310	NO		45	12	30	0	NO	0	NO	CAU	1.09	1.13	13.01	1.23	14.18	1.18776	15.4351
1311	NO		43	12	19	0	YES	1	NO	HIS	1.16	0.55	6.11	0.64	7.09	0.749618	11.4
1312	NO		41	10	27	0	NO	0	NO	HIS	1.07	0.49	8.53	0.52	9.13	0.609011	10.7534
1313	NO	NO	44	14	37	2	NO	0	NO	CAU	0.55	2.07	24.01	1.14	13.21	1.10176	14.8946
1314	NO		43	13	22	0	YES	1	NO	HIS	1.17	0.69	7.55	0.81	8.83	0.801117	11.3898
1315	NO		45	12	26	0	NO	0	NO	CAU	0.79	0.91	10.61	0.72	8.38	0.862285	11.4416
1316	NO		46	9	21	1	NO	0	NO	HIS	2.99	1.26	13.62	3.77	40.72	4.08896	43.1872
1317	NO		45	13	31	0	NO	0	NO	CAU	1.59	1.13	13.01	1.8	20.69	1.76639	21.4242
1318	NO		57	11	No Births	0	NO	0	NO	CAU	1.59	1.57	9.52	2.5	15.14	2.54195	17.6532
1319	NO		40	14	26	1	NO	0	NO	CAU	1.03	1	17.28	1.03	17.8	1.45839	26.8493
1320	NO		41	10	30	1	YES	1	NO	CAU	1.14	2.13	24.85	2.43	28.33	1.77799	29.0433
1321	NO		40	10	No Births	0	NO	0	NO	AFR	1.21	0.56	9.64	0.68	11.66	0.749204	16.6408
1322	NO		39	14	28	0	NO	0	NO	CAU	0.66	0.51	10.21	0.34	6.74	0.447926	10.1894
1323	NO		57	13	17	1	YES	1	NO	HIS	1.86	1.9	11.72	3.53	21.8	4.12037	24.921
1324	NO		48	12	26	3	NO	0	NO	CAU	0.58	3.16	28.46	1.83	16.51	1.26781	14.8384
1325	NO		44	11	32	1	NO	0	NO	CAU	0.59	1.7	20.23	1	11.94	1.18141	15.887
1326	NO		52	14	19	0	YES	2	YES	HIS	1.02	1.42	11.39	1.45	11.62	0.946677	8.90389
1327	NO		50	15	No Births	0	NO	0	NO	CAU	0.91	0.98	9.06	0.89	8.24	1.10372	12.1781
1328	NO		46	12	No Births	0	NO	0	NO	CAU	0.97	0.94	10.47	0.91	10.16	1.08141	13.6784
1329	NO		56	12	22	0	YES	1	NO	CAU	0.61	1.3	8.49	0.79	5.18	0.938045	7.33375
1330	NO		58	16	34	2	YES	2	NO	CAU	1.64	5.37	27.54	8.81	45.17	5.08589	30.809
1331	NO		60	13	31	1	YES	2	NO	CAU	1.27	4.34	20.59	5.51	26.15	4.1924	24.1812
1332	NO		39	11	27	0	YES	2	NO	CAU	1.53	1.64	19.36	2.51	29.62	1.03529	22.0521
1333	NO		70	11	20	0	YES	4	UNKNOWN	CAU	1.47	2.73	7.91	4.01	11.63	3.36254	9.58839
1334	NO		60	13	27	1	YES	3	NO	CAU	0.62	4.22	20.1	2.62	12.46	2.1838	12.2825
1335	NO	NO	39	12	38	0	NO	0	NO	CAU	0.73	0.7	13.65	0.51	9.96	0.552335	11.1184
1336	NO		42	11	No Births	0	NO	0	NO	HIS	0.5	0.54	8.46	0.27	4.23	0.30444	5.13041
1337	NO		55	14	25	0	NO	0	NO	CAU	0.6	1.19	8.31	0.71	4.99	0.833201	7.51856
1338	NO	NO	42	11	27	1	NO	0	NO	HIS	0.96	0.96	14.52	0.92	13.94	1.09452	17.3129
1339	NO		48	13	33	0	NO	0	NO	CAU	1.79	1.25	12.49	2.24	22.36	2.11558	22.8788
1340	NO		45	12	No Births	1	YES	1	NO	CAU	1.45	2.54	21.41	3.68	31.04	2.94372	34.248
1341	NO		43	12	28	0	YES	2	NO	CAU	2.01	2.11	16.91	4.24	33.99	2.13046	26.9124
1342	NO		35	9	25	0	NO	0	NO	AFR	1.96	0.32	9.83	0.63	19.27	0.757486	26.1027
1343	NO	0	58	18	25	1	NO	0	NO	CAU	1.23	2.4	13.37	2.95	16.45	3.67468	24.6087
1344	NO	0	42	13	23	1	NO	0	NO	CAU	1.97	1.27	18.03	2.5	35.52	3.33285	44.4466
1345	NO	0	51	12	30	0	NO	0	NO	CAU	1.32	1.39	11.95	1.83	15.77	1.62923	16.9026
1346	NO	0	37	13	No Births	1	NO	0	NO	CAU	2.43	0.79	19.03	1.92	46.24	2.74866	52.6164
1347	NO	0	55	12	No Births	1	NO	0	NO	HIS	0.47	1.6	11.03	0.75	5.18	0.999812	7.15422
1348	NO	0	58	12	21	1	NO	0	NO	CAU	2.02	2.56	14.21	5.17	28.7	5.96088	37.1178
1349	NO	0	48	13	20	1	NO	0	NO	CAU	1.13	1.74	16.89	1.97	19.09	2.45495	26.8699
1350	NO	0	50	12	No Births	1	YES	1	NO	CAU	1.73	2.25	19.58	3.89	33.87	3.888	37.1316
1351	NO	NO	61	10	23	1	YES	1	YES	CAU	1.12	7.06	29.78	7.91	33.35	3.90859	21.0799
1352	NO	NO	38	12	25	0	YES	1	NO	AFR	1.32	0.52	9.86	0.69	13.02	0.665948	18.2038
1353	NO	NO	43	14	22	1	YES	1	NO	HIS	2.22	1.34	14.22	2.97	31.57	2.67076	35.3052
1354	NO	0	52	13	28	1	NO	0	NO	CAU	0.92	2.07	16.32	1.9	15.01	2.17119	21.2117
1355	NO	0	35	14	28	0	NO	0	NO	CAU	0.52	0.3	10.38	0.16	5.4	0.20758	8.24503
1356	NO	0	48	12	28	1	NO	0	NO	CAU	0.9	1.79	17.32	1.61	15.59	1.96028	22.0605
1357	NO	NO	41	14	22	0	NO	0	NO	AFR	0.56	0.48	7.43	0.27	4.16	0.389745	8.02184
1358	NO	0	60	11	No Births	1	NO	0	NO	CAU	0.54	3.1	15.16	1.67	8.19	1.90484	10.7867
1359	NO	0	50	12	28	1	YES	2	NO	HIS	0.47	2.04	17.6	0.96	8.27	0.758123	8.03235
1360	NO	0	44	13	27	1	YES	1	YES	CAU	1.66	4.59	37.51	7.62	62.27	3.28806	38.5392
1361	NO	0	40	0	No Births	2	NO	0	NO	HIS	0.68	1.14	20.91	0.78	14.22	0.67777	12.8196
1362	NO	0	61	10	17	0	YES	2	UNKNOWN	CAU	0.63	1.89	9	1.19	5.67	1.18659	6.8381
1363	NO	0	46	15	No Births	1	NO	0	NO	CAU	0.89	1.52	16.34	1.35	14.54	1.89839	22.1274
1364	NO	NO	54	13	34	0	NO	0	NO	HIS	3.35	1.09	8.02	3.65	26.87	3.30516	25.5542
1365	NO	NO	49	11	26	2	YES	3	NO	CAU	1.01	6.05	41.98	6.11	42.4	2.24269	24.087
1366	NO	NO	42	14	24	0	NO	0	NO	CAU	1.76	0.54	8.12	0.95	14.29	1.59805	24.3719
1367	NO	NO	35	14	Unknown	0	NO	0	NO	HIS	0.46	0.13	4.81	0.06	2.21	0.126745	4.93761
1368	NO	0	56	13	No Births	0	NO	0	NO	CAU	1.18	1.37	8.9	1.62	10.5	1.71934	13.9746
1369	NO	0	62	12	No Births	1	NO	0	NO	CAU	0.58	3.01	13.16	1.75	7.63	2.14997	11.1984
1370	NO	0	53	16	27	0	NO	0	NO	CAU	1.1	1.11	8.62	1.22	9.48	1.44	13.6077
1371	NO	0	61	13	33	3	YES	1	UNKNOWN	HIS	1.53	3.62	17.43	5.54	26.67	4.05622	18.8015
1372	NO	NO	39	10	18	1	YES	1	NO	HIS	1.73	1.05	17.07	1.82	29.53	1.59063	29.6895
1373	NO	NO	53	10	No Births	0	NO	0	NO	CAU	1.37	1.34	10.29	1.84	14.1	1.75704	16.9317
1374	NO	NO	53	16	34	4	NO	0	NO	CAU	0.38	2.96	21.32	1.12	8.1	0.920205	9.2203
1375	NO	0	48	13	32	0	YES	1	NO	CAU	0.73	1.66	14.74	1.21	10.76	0.850591	10.1952
1376	NO	0	61	13	32	0	NO	0	NO	CAU	2.08	2.05	9.71	4.26	20.2	3.86204	20.8524
1377	NO	NO	42	13	27	0	NO	0	NO	CAU	0.52	0.74	10.91	0.38	5.67	0.474861	7.9219
1378	NO	0	43	12	21	0	YES	3	NO	AFR	0.94	1.01	10.31	0.95	9.69	0.79429	12.9152
1379	NO	0	43	12	22	0	NO	0	NO	CAU	0.65	0.64	8.79	0.42	5.71	0.643685	9.72191
1380	NO	0	48	13	No Births	0	YES	1	NO	HIS	1.08	0.95	8.58	1.03	9.27	0.85811	10.0253
1381	NO	0	43	11	19	0	NO	0	NO	CAU	2.12	0.56	7.81	1.19	16.56	2.084	28.3642
1382	NO	NO	49	16	No Births	0	NO	0	NO	CAU	1.28	0.95	9.19	1.22	11.76	1.5175	16.9538
1383	NO	0	63	13	25	0	NO	0	NO	CAU	0.63	1.75	7.43	1.1	4.68	1.30917	6.42501
1384	NO	NO	44	9	27	0	YES	2	NO	HIS	1.02	1.73	13.05	1.76	13.31	0.698772	10.0054
1385	NO	0	39	9	No Births	1	NO	0	NO	CAU	0.84	1.09	20.5	0.92	17.22	1.0684	22.674
1386	NO	0	41	15	33	0	NO	0	NO	CAU	0.7	0.77	12.36	0.54	8.65	0.584262	10.6011
1387	NO	NO	51	10	16	1	NO	0	NO	AFR	1.22	1.91	13.26	2.33	16.18	2.81728	26.095
1388	NO	NO	51	12	38	1	NO	0	NO	HIS	0.26	1.45	12.2	0.38	3.17	0.437477	4.44851
1389	NO	NOT_ASK	52	12	No Births	0	NO	0	NO	CAU	0.74	1.17	9.58	0.87	7.09	0.934898	9.6971
1390	NO	0	45	11	No Births	0	NO	0	NO	CAU	1.23	1	11.59	1.23	14.26	1.33927	17.2365
1391	NO	0	52	13	26	1	YES	8	NO	CAU	0.89	3.11	23.41	2.77	20.83	2.10115	20.5968
1392	NO	NO	56	16	24	0	YES	1	UNKNOWN	CAU	1.42	1.28	8.32	1.82	11.81	2.0653	16.5685
1393	NO	NO	42	10	30	1	NO	0	NO	HIS	0.99	0.99	14.89	0.98	14.74	1.12853	17.8027
1394	NO	NO	59	12	No Births	0	NO	0	NO	AFR	0.58	1.43	7.09	0.83	4.11	0.974751	6.20461
1395	NO	NO	45	13	20	0	NO	0	NO	HIS	1.02	0.51	6.11	0.52	6.23	0.726816	9.87825
1396	NO	0	50	12	21	1	YES	3	NO	AFR	0.51	1.97	14.37	1	7.33	1.14868	12.0762
1397	NO	0	62	10	23	0	YES	2	NO	CAU	2.74	2.25	10.04	6.17	27.51	5.31073	25.8024
1398	NO	0	54	16	No Births	0	NO	0	NO	CAU	1.08	1.15	8.47	1.24	9.15	1.41401	13.3777
1399	NO	NO	49	12	No Births	4	NO	0	NO	CAU	0.88	3.26	28.1	2.87	24.73	1.95692	21.3459
1400	NO	0	59	13	24	1	NO	0	NO	CAU	0.98	2.65	13.89	2.6	13.61	3.07217	19.7547
1401	NO	0	60	10	25	0	YES	1	NO	CAU	0.84	2.07	10.4	1.74	8.74	1.49632	9.27992
1402	NO	0	57	13	31	0	YES	2	NO	CAU	1.99	2.66	15.61	5.29	31.06	3.02682	22.0011
1403	NO	0	42	12	34	0	NO	0	NO	CAU	0.46	0.91	13.36	0.42	6.15	0.420186	7.04085
1404	NO	0	51	16	31	1	NO	0	NO	CAU	1.56	1.86	15.63	2.9	24.38	3.58312	33.7269
1405	NO	NO	38	14	31	0	NO	0	NO	CAU	0.59	0.57	12.57	0.34	7.42	0.359339	9.19538
1406	NO	NO	53	10	27	0	YES	3	NO	CAU	0.88	2.01	15.03	1.77	13.23	1.13227	11.2332
1407	NO	0	37	12	27	1	NO	0	NO	CAU	0.77	0.79	19.03	0.61	14.65	0.879341	21.0749
1408	NO	NO	62	13	26	2	YES	2	NO	CAU	2.14	7.86	30.97	16.82	66.28	7.69513	35.4806
1409	NO	NO	53	16	32	0	YES	1	NO	CAU	0.61	1.63	12.39	0.99	7.56	0.786272	7.92788
1410	NO	NO	37	12	No Births	0	NO	0	NO	HIS	0.49	0.29	7.96	0.14	3.9	0.188188	5.2098
1411	NO	0	58	12	No Births	1	YES	3	YES	CAU	1.14	7.55	36.39	8.61	41.48	3.4106	23.0342
1412	NO	NO	57	11	25	1	YES	1	NO	AFR	0.86	2.24	11.67	1.93	10.04	2.49326	17.1189
1413	NO	NO	38	11	34	1	NO	0	NO	CAU	1.99	1.01	21.09	2.01	41.97	2.25667	45.7547
1414	NO	NO	52	10	22	1	NO	0	NO	CAU	0.81	2.21	17.32	1.79	14.03	1.95104	18.6327
1415	NO	0	60	11	21	1	NO	0	NO	CAU	0.81	3.02	14.79	2.45	11.98	2.69544	16.1849
1416	NO	0	52	Unknown	37	0	YES	1	NO	CAU	0.55	1.56	12.6	0.86	6.93	0.695712	7.30088
1417	NO	NO	42	14	38	0	NO	0	NO	CAU	0.89	0.83	12.25	0.74	10.9	0.811356	13.1735
1418	NO	NO	59	13	30	1	YES	1	NO	CAU	2.22	3.31	17.02	7.35	37.78	6.81967	39.259
1419	NO	NO	38	15	28	0	NO	0	NO	CAU	1.02	0.46	10.25	0.47	10.46	0.62041	15.3598
1420	NO	NO	42	12	37	1	YES	1	NO	CAU	1.43	2.11	22.68	3.02	32.43	2.43061	34.7338
1421	NO	NO	57	12	37	1	NO	0	NO	HIS	0.53	1.74	10.82	0.92	5.73	1.1922	7.84275
1422	NO	NO	37	12	29	0	YES	1	NO	CAU	0.81	0.7	13.74	0.57	11.13	0.436465	12.4504
1423	NO	NOT_ASK	53	14	31	0	NO	0	NO	CAU	0.58	1.38	10.59	0.8	6.14	0.747752	7.55311
1424	NO	NOT_ASK	55	13	20	0	YES	2	UNKNOWN	CAU	1.79	1.7	11.64	3.04	20.84	2.46467	20.7992
1425	NO	NOT_ASK	37	16	26	0	NO	0	NO	CAU	0.51	0.4	10.3	0.2	5.25	0.275035	8.03098
1426	NO	NO	48	11	24	1	YES	1	NO	CAU	0.57	2.52	21.53	1.44	12.27	1.27204	14.4036
1427	NO	NOT_ASK	45	12	19	0	YES	1	NO	AFR	1.08	0.98	9.35	1.06	10.1	1.04419	14.4153
1428	NO	NOT_ASK	45	15	36	0	YES	1	NO	HIS	1.27	1.14	10.22	1.45	12.98	0.904144	12.1466
1429	NO	NOT_ASK	50	10	No Births	0	NO	0	NO	CAU	0.78	1.18	10.82	0.92	8.44	0.946811	10.5337
1430	NO	NO	38	11	16	0	NO	0	NO	CAU	0.7	0.36	8.1	0.25	5.67	0.475008	10.7725
1431	NO	NO	57	11	23	0	NO	0	NO	CAU	2.73	1.26	7.73	3.44	21.1	4.1281	28.8851
1432	NO	NOT_ASK	70	12	17	0	YES	3	NO	CAU	1.14	1.87	5.47	2.13	6.24	2.61458	8.05381
1433	NO	NO	54	Unknown	No Births	0	YES	1	NO	CAU	1.88	1.36	9.93	2.56	18.67	2.44819	22.1193
1434	NO	NO	44	12	35	1	NO	0	NO	CAU	0.77	1.55	18.62	1.19	14.34	1.53902	20.2115
1435	NO	NOT_ASK	63	11	25	0	NO	0	NO	CAU	1.31	1.92	8.12	2.52	10.64	2.702	12.8975
1436	NO	NOT_ASK	62	12	No Births	2	NO	0	NO	CAU	1.72	5.29	22.03	9.1	37.89	6.23551	29.6862
1437	NO	NOT_ASK	47	10	20	1	NO	0	NO	CAU	1.3	1.85	18.62	2.41	24.21	2.76058	30.6017
1438	NO	NO	44	14	25	1	NO	0	NO	HIS	1.35	0.96	12	1.3	16.2	1.72962	23.0728
1439	NO	NOT_ASK	38	13	25	0	YES	2	NO	CAU	0.66	1.34	17.93	0.88	11.83	0.401886	10.2287
1440	NO	NOT_ASK	64	13	32	0	YES	1	NO	CAU	1.4	2.64	10.38	3.7	14.53	3.01669	13.2947
1441	NO	NO	38	10	No Births	0	NO	0	NO	CAU	2.12	0.55	12.22	1.17	25.91	1.28514	29.2913
1442	NO	NO	51	12	33	2	NO	0	NO	CAU	0.71	2.99	23.85	2.12	16.93	1.64734	17.075
1443	NO	NO	64	13	28	0	NO	0	NO	CAU	1.39	1.8	7.19	2.5	9.99	2.99549	13.2063
1444	NO	NOT_ASK	63	12	28	2	YES	1	NO	CAU	1.33	6.4	24.73	8.51	32.89	5.09058	23.169
1445	NO	NOT_ASK	39	Unknown	38	0	NO	0	NO	HIS	0.6	0.41	8.89	0.25	5.33	0.295368	6.29163
1446	NO	NOT_ASK	50	12	36	1	NO	0	NO	CAU	0.81	1.95	17.28	1.58	14	1.83997	19.5318
1447	NO	NOT_ASK	62	14	33	1	NO	0	NO	CAU	0.98	2.82	12.38	2.76	12.13	3.60439	18.182
1448	NO	NOT_ASK	49	13	30	1	YES	1	NO	CAU	0.96	2.37	20.44	2.28	19.62	2.13288	23.0442
1449	NO	NOT_ASK	57	13	30	0	NO	0	NO	CAU	1.1	1.77	10.7	1.95	11.77	1.68498	12.8333
1450	NO	NO	44	12	31	1	NO	0	NO	HIS	0.68	1.08	13.44	0.73	9.14	0.875012	12.377
1451	NO	NOT_ASK	64	15	No Births	0	NO	0	NO	CAU	0.78	1.64	6.57	1.28	5.12	1.69278	7.64028
1452	NO	NO	58	14	33	1	NO	0	NO	CAU	1.41	2.46	13.71	3.47	19.33	4.2006	27.6617
1453	NO	NO	37	13	21	1	YES	1	NO	HIS	1.13	0.78	16.25	0.88	18.36	0.813325	20.7028
1454	NO	NOT_ASK	54	12	39	0	NO	0	NO	CAU	0.96	1.57	11.36	1.51	10.91	1.25791	11.9844
1455	NO	NO	42	13	22	0	YES	1	YES	CAU	1.09	1.82	19.87	1.98	21.66	0.992766	15.8864
1456	NO	NO	35	12	Unknown	1	NO	0	NO	CAU	0.75	0.55	18.26	0.41	13.7	0.561856	20.8103
1457	NO	NOT_ASK	43	14	32	0	NO	0	NO	CAU	0.55	0.9	12.14	0.5	6.68	0.54493	8.29018
1458	NO	NOT_ASK	61	13	42	1	NO	0	NO	CAU	0.69	3	13.89	2.07	9.58	2.42721	13.5709
1459	NO	NO	46	13	38	1	NO	0	NO	CAU	0.28	1.72	18.23	0.48	5.1	0.588337	7.67203
1460	NO	NOT_ASK	45	13	No Births	0	YES	2	NO	CAU	0.72	2.42	16.4	1.74	11.81	0.786185	10.483
1461	NO	NO	53	12	25	1	NO	0	NO	CAU	0.98	2.16	16.06	2.12	15.74	2.35554	22.0789
1462	NO	NOT_ASK	63	12	No Births	0	NO	0	UNKNOWN	CAU	0.82	1.75	7.43	1.44	6.09	1.70045	8.28044
1463	NO	NOT_ASK	60	14	21	1	NO	0	NO	CAU	1.05	2.5	12.44	2.63	13.06	3.47948	20.4568
1464	NO	NOT_ASK	63	Unknown	No Births	0	YES	1	NO	CAU	0.7	1.88	7.97	1.32	5.58	1.45352	7.11291
1465	NO	NOT_ASK	51	12	No Births	0	NO	0	NO	CAU	1.96	1.12	9.74	2.2	19.09	2.40937	24.0375
1466	NO	NO	37	12	26	0	NO	0	NO	CAU	0.86	0.44	11.24	0.38	9.67	0.463344	13.166
1467	NO	NO	62	12	40	2	YES	7	UNKNOWN	CAU	1.03	7.2	28.79	7.42	29.65	3.78459	19.0154
1468	NO	NOT_ASK	39	13	36	1	NO	0	NO	CAU	0.63	1.02	19.34	0.64	12.18	0.802383	17.5399
1469	NO	NO	56	13	No Births	1	NO	0	NO	CAU	1.01	2.43	15.21	2.45	15.36	2.75173	21.5119
1470	NO	NOT_ASK	49	12	35	0	NO	0	NO	CAU	1.17	1.29	12.32	1.51	14.41	1.38801	15.6173
1471	NO	NOT_ASK	59	12	No Births	0	NO	0	NO	CAU	0.69	1.54	8.32	1.06	5.74	1.16222	7.91177
1472	NO	NO	49	13	33	1	YES	1	YES	CAU	1.44	4.59	35.61	6.61	51.28	3.18189	32.491
1473	NO	NOT_ASK	63	11	24	0	YES	1	NO	CAU	1.69	1.83	7.74	3.09	13.08	3.4713	16.3174
1474	NO	NOT_ASK	46	12	24	0	NO	0	NO	CAU	1.1	0.76	8.52	0.84	9.37	1.22543	15.3634
1475	NO	NOT_ASK	60	13	31	0	NO	0	NO	CAU	0.95	1.98	9.98	1.88	9.48	1.69054	10.4296
1476	NO	NO	43	11	43	0	NO	0	NO	CAU	0.86	1.08	14.44	0.93	12.42	0.850749	12.6562
1477	NO	NOT_ASK	59	12	34	0	NO	0	NO	CAU	0.85	1.91	10.22	1.62	8.69	1.42971	9.6551
1478	NO	NOT_ASK	62	13	22	1	YES	4	YES	CAU	0.65	8.38	32.65	5.45	21.22	2.40615	12.4622
1479	NO	NO	53	12	29	1	NO	0	NO	CAU	0.73	2.16	16.06	1.58	11.72	1.76009	16.9587
1480	NO	NO	49	12	27	1	NO	0	NO	HIS	0.88	1.32	12.28	1.16	10.81	1.35637	14.7462
1481	NO	NO	56	12	24	0	NO	0	NO	HIS	1.3	0.75	5.04	0.98	6.55	1.46744	10.3459
1482	NO	NOT_ASK	41	12	31	0	NO	0	NO	HIS	0.51	0.55	9.6	0.28	4.9	0.290743	5.27813
1483	NO	NO	53	12	30	0	YES	1	YES	CAU	0.75	3.47	24.51	2.6	18.38	0.984137	9.49191
1484	NO	NOT_ASK	54	10	27	1	NO	0	NO	CAU	2.52	2.46	17.19	6.2	43.32	6.05226	46.7398
1485	NO	NO	37	10	No Births	1	NO	0	NO	CAU	0.95	0.86	20.67	0.82	19.64	0.835622	25.4992
1486	NO	NO	54	11	26	0	YES	1	NO	CAU	0.88	1.64	11.84	1.44	10.42	1.15371	11.043
1487	NO	NO	65	14	25	1	NO	0	NO	CAU	1.58	2.97	10.97	4.69	17.33	6.36088	25.0925
1488	NO	NOT_ASK	53	10	25	1	NO	0	NO	CAU	0.75	2.37	17.47	1.78	13.1	1.84196	17.0966
1489	NO	NOT_ASK	63	14	No Births	1	NO	0	NO	CAU	1.1	2.82	11.71	3.1	12.88	4.23019	19.5861
1490	NO	NO	54	13	36	1	NO	0	NO	CAU	1.16	2.3	16.19	2.67	18.78	2.83415	25.173
1491	NO	NO	43	13	31	0	NO	0	NO	CAU	0.97	0.99	13.24	0.96	12.84	0.959036	14.155
1492	NO	NO	35	13	No Births	1	NO	0	NO	HIS	0.61	0.38	13.8	0.23	8.42	0.315681	11.8596
1493	NO	NOT_ASK	44	9	No Births	3	NO	0	NO	CAU	1.33	2.93	32.09	4.16	42.33	2.70347	31.9264
1494	NO	NOT_ASK	60	12	17	3	YES	3	NO	CAU	0.81	10.09	41.56	8.17	33.66	2.69544	16.1849
1495	NO	NO	37	12	31	1	NO	0	NO	HIS	0.75	0.53	14.05	0.4	10.54	0.540561	14.2695
1496	NO	NO	43	13	35	0	NO	0	NO	CAU	1.49	0.99	13.24	1.48	19.73	1.46933	20.8992
1497	NO	NOT_ASK	40	13	27	0	NO	0	NO	CAU	0.98	0.62	11.1	0.61	10.88	0.817001	14.5199
1498	NO	NOT_ASK	44	13	29	1	NO	0	NO	CAU	1.76	1.51	18.17	2.66	31.98	3.48261	40.3152
1499	NO	NOT_ASK	59	14	No Births	0	NO	0	NO	CAU	0.98	1.4	7.6	1.37	7.45	1.6465	11.0472
1500	NO	NO	57	12	28	0	YES	1	YES	HIS	0.69	2.2	13.47	1.52	9.29	0.827142	5.49889
1501	NO	NOT_ASK	58	9	26	0	NO	0	NO	CAU	0.59	1.63	9.3	0.96	5.49	0.951149	6.95371
1502	NO	NOT_ASK	60	14	No Births	0	YES	2	NO	CAU	0.78	2.18	10.94	3	14.43	1.39022	8.64662
1503	NO	NOT_ASK	63	10	23	1	YES	2	NO	CAU	1.31	4.93	19.62	6.46	25.7	5.01609	22.8639
1504	NO	NOT_ASK	40	11	26	1	NO	0	NO	CAU	1.12	1.21	20.42	1.36	22.87	1.5848	28.8207
1505	NO	NOT_ASK	48	15	0	0	YES	5	YES	CAU	1.14	3.43	25.35	3.91	28.9	1.32509	15.4583
1506	NO	NO	52	12	32	0	NO	0	NO	CAU	1.53	1.45	11.76	2.22	17.99	1.92311	19.0139
1507	NO	NOT_ASK	54	13	31	0	NO	0	NO	CAU	0.97	1.57	11.36	1.52	11.02	1.27093	12.1013
1508	NO	NOT_ASK	42	12	20	0	YES	1	NO	CAU	0.77	0.93	10.77	0.72	8.29	0.702349	11.504
1509	NO	NO	49	15	35	0	NO	0	NO	CAU	0.63	1.18	11.29	0.74	7.11	0.749845	8.73793
1510	NO	NO	37	13	22	1	NO	0	NO	CAU	0.94	0.76	18.57	0.71	17.46	0.949777	25.1805
1511	NO	NO	58	13	32	1	YES	1	NO	CAU	0.76	3.19	17.4	2.42	13.22	2.28731	16.0156
1512	NO	NO	44	14	26	0	NO	0	NO	CAU	0.87	0.78	9.81	0.68	8.53	0.927839	12.6895
1513	NO	NO	59	11	No Births	0	NO	0	NO	CAU	0.61	1.69	9.09	1.03	5.54	1.02819	7.02753
1514	NO	NO	44	11	22	1	NO	0	NO	CAU	1.44	1.61	19.27	2.32	27.75	2.85866	34.4435
1515	NO	NOT_ASK	50	16	No Births	1	NO	0	NO	CAU	1.81	1.73	15.48	3.13	28.02	4.06401	38.4665
1516	NO	NO	56	11	31	0	YES	2	UNKNOWN	CAU	2.03	3.01	18.5	6.11	37.56	2.93896	22.8146
1517	NO	NO	35	14	33	0	NO	0	NO	CAU	1.37	0.37	12.73	0.51	17.44	0.54596	20.2844
1518	NO	NO	46	12	32	0	NO	0	NO	CAU	0.61	1.17	12.84	0.71	7.83	0.68145	8.83509
1519	NO	NOT_ASK	72	13	29	1	YES	2	UNKNOWN	CAU	1.97	5.53	13.86	10.89	27.3	8.23886	20.9525
1520	NO	NOT_ASK	44	12	39	1	NO	0	NO	CAU	1.15	1.55	18.62	1.78	21.41	2.28969	28.6248
1521	NO	NOT_ASK	63	17	No Births	0	YES	2	NO	CAU	0.71	2.39	10.02	1.7	7.11	1.47412	7.21077
1522	NO	NO	43	14	28	0	NO	0	NO	AFR	0.87	0.58	7.31	0.5	6.36	0.735362	12.0137
1523	NO	NOT_ASK	35	12	23	1	NO	0	NO	CAU	1.36	0.56	18.72	0.76	25.46	1.01649	34.4983
1524	NO	NOT_ASK	62	11	No Births	0	NO	0	NO	CAU	1.04	1.87	8.38	1.94	8.72	2.05167	10.7096
1525	NO	NO	43	12	32	0	NO	0	NO	CAU	1.02	0.99	13.24	1.01	13.5	1.00822	14.8277
1526	NO	NO	39	13	30	0	NO	0	NO	CAU	1.01	0.7	13.65	0.71	13.79	0.684642	15.1646
1527	NO	NO	49	17	No Births	0	NO	0	NO	CAU	0.89	0.95	9.19	0.85	8.18	1.05763	12.1175
1528	NO	NO	45	15	30	0	NO	0	NO	HIS	0.56	0.72	8.49	0.4	4.75	0.399697	5.5503
1529	NO	NO	37	11	No Births	0	NO	0	NO	HIS	0.85	0.32	8.71	0.27	7.4	0.326222	8.86365
1530	NO	NO	56	12	29	0	YES	1	YES	CAU	0.63	3.15	19.25	1.98	12.13	0.921773	7.72221
1531	NO	NO	38	12	29	1	NO	0	NO	CAU	0.69	0.89	18.95	0.61	13.08	0.788344	19.1101
1532	NO	NO	42	12	21	1	YES	2	YES	CAU	0.98	6.48	46.28	6.35	45.35	1.67223	25.3546
1533	NO	NO	63	14	19	1	NO	0	NO	CAU	1.26	2.67	11.12	3.36	14.01	4.82959	22.0958
1534	NO	NO	56	12	24	2	NO	0	NO	HIS	1.01	3.42	21.14	3.45	21.35	2.13595	14.7444
1535	NO	NO	58	16	24	0	NO	0	NO	CAU	1.22	1.09	6.31	1.33	7.7	1.95646	13.8459
1536	NO	NO	52	14	32	0	NO	0	NO	CAU	0.88	1.32	10.77	1.16	9.48	1.11076	11.423
1537	NO	NO	46	9	18	0	NO	0	NO	CAU	0.99	0.67	7.56	0.66	7.48	1.10358	13.9398
1538	NO	NO	49	12	35	0	NO	0	NO	CAU	1.99	1.29	12.32	2.57	24.52	2.34911	25.0852
1539	NO	NO	38	16	29	0	YES	2	YES	CAU	1.27	2.37	29.47	3.01	37.43	0.771879	18.7496
1540	NO	NO	45	9	31	0	NO	0	NO	CAU	0.98	1.24	14.18	1.22	13.9	1.06854	13.9922
1541	NO	NO	56	14	26	1	NO	0	NO	CAU	0.92	2.21	13.96	2.03	12.84	2.50972	19.7993
1542	NO	NO	50	10	15	1	NO	0	NO	CAU	0.87	1.98	17.44	1.72	15.17	1.97489	20.8167
1543	NO	NO	47	10	19	0	NO	0	NO	CAU	0.59	0.69	7.46	0.41	4.4	0.673628	8.44113
1544	NO	NO	41	11	27	0	YES	2	NO	CAU	0.58	1.98	18.95	1.15	10.99	0.484348	8.86708
1545	NO	NO	51	14	0	0	YES	2	NO	CAU	0.53	1.53	13.08	0.81	6.93	0.657444	7.16472
1546	NO	NO	35	13	No Births	2	NO	0	NO	CAU	0.85	1.02	31.28	0.87	26.59	0.63653	23.2359
1547	NO	NO	41	13	26	1	YES	2	NO	AFR	0.74	1.34	16.29	0.99	12.05	0.965403	18.7576
1548	NO	NO	38	Unknown	No Births	0	NO	0	NO	CAU	2.07	0.46	10.25	0.95	21.22	1.25502	28.7109
1549	NO	NO	54	16	30	0	YES	1	NO	CAU	3.32	1.69	12.18	5.61	40.44	4.28175	35.6913
1550	NO	NO	47	13	37	0	YES	1	YES	CAU	1.04	3.3	27.03	3.43	28.11	1.20957	14.2038
1551	NO	NOT_ASK	46	14	34	0	NO	0	NO	CAU	0.46	1.07	11.77	0.49	5.41	0.525598	6.64463
1552	NO	NO	52	15	28	0	NO	0	NO	CAU	1.33	1.07	8.76	1.42	11.65	1.70619	16.4806
1553	NO	NO	50	12	31	0	NO	0	NO	CAU	2.06	1.33	12.15	2.74	25.03	2.5307	25.0956
1554	NO	NOT_ASK	39	11	36	0	NO	0	NO	CAU	4.08	0.76	14.88	3.1	60.71	3.04783	48.2503
1555	NO	NO	59	16	27	1	YES	1	NO	HIS	0.69	1.93	10.77	1.33	7.43	1.78458	9.28816
1556	NO	NO	66	Unknown	21	1	NO	0	NO	CAU	0.63	2.92	10.31	1.84	6.5	2.65102	9.89823
1557	NO	NO	43	12	28	0	NO	0	NO	CAU	0.53	0.79	10.81	0.42	5.73	0.525167	8.00112
1558	NO	NO	55	13	34	0	NO	0	NO	CAU	2.01	1.63	11.16	3.28	22.43	2.91044	22.6174
1559	NO	NOT_ASK	58	13	0	2	NO	0	NO	CAU	1.97	4.63	24.23	9.12	47.73	6.07642	35.7513
1560	NO	NO	46	14	32	0	NO	0	NO	CAU	0.86	1.07	11.77	0.92	10.12	0.98036	12.0626
1561	NO	NO	54	15	30	1	YES	1	NO	CAU	0.68	2.48	17.32	1.69	11.78	1.76669	15.3409
1562	NO	NO	60	12	26	1	NO	0	NO	CAU	1.38	2.82	13.92	3.89	19.21	4.79288	25.3
1563	NO	NO	45	12	32	0	NO	0	NO	CAU	0.8	1.13	13.01	0.9	10.41	0.892742	11.4242
1564	NO	NOT_ASK	56	12	29	1	NO	0	NO	CAU	1	2.43	15.21	2.43	15.21	2.862	20.9224
1565	NO	NO	39	13	27	0	YES	1	YES	CAU	1.09	1.72	24.67	1.87	26.89	0.823585	16.1374
1566	NO	NO	43	11	28	0	NO	0	NO	CAU	1.52	0.87	11.8	1.32	17.94	1.61536	21.1075
1567	NO	NO	69	13	35	0	NO	0	NO	CAU	0.8	2.37	7.27	1.9	5.82	1.84282	5.72215
1568	NO	NO	51	14	31	1	NO	0	NO	CAU	1.89	1.86	15.63	3.52	29.54	4.4082	38.7232
1569	NO	NOT_ASK	53	12	No Births	0	YES	2	YES	AFR	1.1	2.67	16.23	2.94	17.85	1.49449	12.8153
1570	NO	NO	35	10	20	1	NO	0	NO	AFR	0.67	0.51	15.26	0.34	10.22	0.536923	17.5942
1571	NO	NO	43	13	24	0	YES	1	NO	CAU	1.4	1.01	10.64	1.41	14.9	1.4888	19.6169
1572	NO	NO	47	12	28	0	NO	0	NO	CAU	0.74	0.98	10.33	0.73	7.64	0.862192	10.3273
1573	NO	NO	46	15	0	1	YES	2	NO	CAU	1	3.64	24.5	3.64	24.5	2.13047	24.4976
1574	NO	NO	45	13	22	0	NO	0	NO	HIS	0.4	0.51	6.11	0.2	2.44	0.29669	3.94354
1575	NO	NO	50	14	36	0	NO	0	NO	CAU	0.62	1.21	11.13	0.75	6.9	0.768646	8.32934
1576	NO	NO	46	12	24	1	YES	6	NO	CAU	0.5	3.88	25.91	1.94	12.96	1.07106	13.1079
1577	NO	NO	39	13	32	0	NO	0	NO	CAU	1.01	0.7	13.65	0.71	13.79	0.763372	15.0471
1578	NO	NOT_ASK	47	12	21	1	NO	0	NO	CAU	0.84	1.68	17.12	1.41	14.38	1.83082	20.7546
1579	NO	NO	46	14	27	0	NO	0	NO	CAU	0.53	0.86	9.59	0.46	5.08	0.605335	7.61632
1580	NO	NO	46	12	29	0	NO	0	NO	CAU	0.78	0.94	10.47	0.73	8.17	0.889577	11.0048
1581	NO	NO	61	13	33	0	NO	0	NO	CAU	0.81	2.05	9.71	1.66	7.87	1.5229	8.70452
1582	NO	NOT_ASK	49	13	34	0	NO	0	NO	CAU	0.84	1.29	12.32	1.08	10.35	1.01926	11.2965
1583	NO	NO	45	14	31	0	NO	0	NO	CAU	1.55	1.03	11.92	1.6	18.48	1.72235	20.9462
1584	NO	NO	56	11	25	2	YES	1	NO	CAU	0.59	5.53	31.28	3.26	18.46	1.69895	12.9334
1585	NO	NO	42	11	33	0	YES	2	NO	CAU	0.98	2.67	22.62	2.62	22.17	0.968875	14.2899
1586	NO	NO	42	13	30	0	NO	0	NO	CAU	0.71	0.91	13.36	0.65	9.49	0.702891	10.5702
1587	NO	NOT_ASK	61	11	24	1	YES	1	UNKNOWN	CAU	1.15	3.95	17.88	4.54	20.56	4.21563	20.9811
1588	NO	NOT_ASK	56	13	22	0	NO	0	NO	CAU	1.76	1.1	7.23	1.94	12.72	2.68187	19.7286
1589	NO	NO	38	9	16	1	YES	1	NO	CAU	0.8	1.46	23.64	1.17	18.91	1.01779	21.7214
1590	NO	NO	41	17	No Births	0	NO	0	NO	CAU	1.85	0.62	10.07	1.15	18.63	1.67907	25.4446
1591	NO	NO	57	13	31	1	NO	0	NO	CAU	1.26	2.6	15.27	3.28	19.24	3.76254	25.1263
1592	NO	NO	36	12	29	0	NO	0	NO	CAU	1.48	0.38	11.29	0.56	16.71	0.796042	21.5687
1593	NO	NOT_ASK	58	14	18	1	YES	2	NO	CAU	1.18	3.4	18.41	4.01	21.72	3.68703	23.2791
1594	NO	NO	62	11	31	0	NO	0	NO	CAU	1.55	2.32	10.3	3.6	15.97	3.18863	15.0734
1595	NO	NOT_ASK	65	13	27	1	NO	0	NO	CAU	1.97	3.26	11.98	6.42	23.6	7.95271	29.0418
1596	NO	NOT_ASK	50	13	35	0	YES	2	NO	CAU	1.34	2	17.65	2.68	23.65	1.6537	17.1354
1597	NO	NO	52	14	27	1	NO	0	NO	CAU	0.54	1.89	14.99	1.02	8.09	1.30506	12.8435
1598	NO	NO	44	12	28	0	NO	0	NO	CAU	1.28	0.85	10.71	1.09	13.71	1.39333	17.8706
1599	NO	NO	52	11	28	0	NO	0	NO	CAU	1.34	1.28	10.47	1.72	14.03	1.71891	16.5936
1600	NO	NO	42	15	33	1	YES	1	NO	CAU	0.92	1.92	20.9	1.77	19.23	1.70356	23.8258
1601	NO	NOT_ASK	42	9	22	0	NO	0	NO	HIS	0.77	0.44	6.86	0.34	5.28	0.498224	7.72017
1602	NO	NO	60	12	27	0	YES	2	NO	CAU	1.39	2.4	11.94	3.34	16.6	2.59847	14.4679
1603	NO	NOT_ASK	58	14	27	1	YES	1	NO	CAU	2.27	2.83	15.59	6.42	35.39	6.96758	39.9373
1604	NO	NO	57	13	No Births	1	YES	3	NO	CAU	0.9	3.78	21.44	3.4	19.3	2.70272	18.6729
1605	NO	NO	48	14	No Births	0	NO	0	NO	CAU	0.56	0.92	9.32	0.52	5.22	0.666812	7.80603
1606	NO	NO	48	13	31	1	YES	1	UNKNOWN	CAU	1.64	2.61	22.17	4.28	36.36	3.61559	36.0763
1607	NO	NO	44	12	30	0	YES	1	UNKNOWN	CAU	1.31	1.79	16.82	2.34	22.03	1.42575	18.2487
1608	NO	NO	38	12	25	0	NO	0	NO	CAU	1.56	0.5	11.2	0.78	17.47	1.05548	22.4319
1609	NO	NO	41	12	No Births	2	NO	0	NO	CAU	0.67	2.13	30.46	1.43	20.41	1.14634	18.1204
1610	NO	NOT_ASK	48	11	No Births	2	NO	0	NO	AFR	1.09	2.67	21.21	2.91	23.12	2.2603	24.709
1611	NO	NO	43	13	39	0	YES	1	NO	CAU	2.91	1.55	15.94	4.51	46.39	3.06945	36.4848
1612	NO	NO	49	13	29	0	NO	0	NO	CAU	1.33	1.04	10.05	1.38	13.37	1.60894	17.2871
1613	NO	NO	49	12	27	0	NO	0	NO	CAU	0.58	1.04	10.05	0.6	5.83	0.704914	7.94349
1614	NO	NO	36	12	26	0	NO	0	NO	CAU	2.03	0.38	11.29	0.77	22.92	0.949237	28.4359
1615	NO	NO	54	13	23	0	NO	0	NO	CAU	1.71	1.02	7.52	1.74	12.86	2.35587	19.9695
1616	NO	NO	57	Unknown	35	1	UNKNOWN	0	NO	CAU	0.62	2.37	14.02	1.47	8.69	1.87007	13.2715
1617	NO	NOT_ASK	47	12	31	1	NO	0	NO	CAU	1.2	1.78	17.99	2.14	21.59	2.60499	28.2739
1618	NO	NO	47	12	45	1	NO	0	NO	CAU	0.89	1.78	17.99	1.58	16.01	1.93872	21.8443
1619	NO	NOT_ASK	38	13	No Births	1	NO	0	NO	CAU	1.05	0.89	18.95	0.93	19.9	1.3337	27.4885
1620	NO	NO	45	13	22	0	NO	0	NO	CAU	0.81	0.73	8.63	0.59	6.99	0.90385	11.5584
1621	NO	NO	56	13	No Births	0	NO	0	NO	CAU	0.77	1.37	8.9	1.05	6.85	1.18258	9.16666
1622	NO	NO	56	12	35	0	NO	0	NO	CAU	2.07	1.7	10.93	3.52	22.63	3.1465	22.7763
1623	NO	NO	44	14	30	0	NO	0	NO	CAU	0.68	0.96	12.03	0.65	8.18	0.742673	9.93056
1624	NO	NO	48	12	17	0	NO	0	NO	CAU	0.81	0.65	6.72	0.53	5.44	0.963034	11.0912
1625	NO	NO	45	12	37	1	NO	0	NO	CAU	1.28	1.66	18.46	2.12	23.63	2.66103	30.5738
1626	NO	NO	48	12	40	0	NO	0	NO	CAU	0.58	1.25	12.49	0.73	7.24	0.690543	8.07326
1627	NO	NOT_ASK	62	11	18	0	NO	0	NO	CAU	0.56	1.21	5.51	0.68	3.09	1.11029	5.91719
1628	NO	NO	62	13	No Births	1	YES	3	NO	CAU	2.22	4.49	19.05	9.97	42.29	8.34373	35.5919
1629	NO	NOT_ASK	48	13	27	1	NO	0	NO	CAU	0.58	1.79	17.32	1.04	10.05	1.29421	14.6368
1630	NO	NO	50	15	29	1	YES	1	NO	CAU	2.49	2.05	18.01	5.1	44.84	5.65654	48.1407
1631	NO	NO	39	12	20	0	NO	0	NO	CAU	0.72	0.45	9.07	0.32	6.53	0.544789	10.9748
1632	NO	NOT_ASK	46	13	No Births	1	NO	0	NO	CAU	1.14	1.67	17.78	1.9	20.27	2.42503	27.4103
1633	NO	NO	57	13	35	1	NO	0	NO	CAU	0.74	2.6	15.27	1.92	11.3	2.22782	15.629
1634	NO	NO	59	12	33	1	YES	2	NO	CAU	1.63	4.19	21.06	6.83	34.33	5.34718	29.9032
1635	NO	NO	35	10	No Births	1	NO	0	NO	AFR	0.67	0.51	15.26	0.34	10.22	0.536923	17.5942
1636	NO	NOT_ASK	62	11	No Births	0	NO	0	NO	CAU	2.59	1.87	8.38	4.84	21.7	5.50509	23.1959
1637	NO	NO	52	15	30	0	NO	0	NO	CAU	1.8	1.32	10.77	2.38	19.39	2.30198	21.6302
1638	NO	NOT_ASK	46	12	32	1	NO	0	NO	CAU	1.2	1.72	18.23	2.06	21.88	2.551	28.6239
1639	NO	NO	51	12	No Births	0	YES	1	NO	CAU	1.14	1.33	11.41	1.52	13.01	1.43652	14.5412
1640	NO	NOT_ASK	55	14	25	2	YES	2	NO	CAU	0.75	5.57	33.22	4.18	24.92	2.05091	16.462
1641	NO	NO	42	13	33	1	NO	0	NO	CAU	1.77	1.34	18.94	2.37	33.52	3.25141	40.7608
1642	NO	NOT_ASK	41	12	26	0	NO	0	NO	CAU	0.73	0.68	11	0.5	8.03	0.609225	11.0294
1643	NO	NOT_ASK	59	13	29	0	NO	0	NO	CAU	1.04	1.54	8.32	1.6	8.65	1.9509	11.0351
1644	NO	NOT_ASK	39	12	28	0	NO	0	NO	CAU	0.96	0.56	11.15	0.54	10.7	0.72572	14.3585
1645	NO	NOT_ASK	46	12	34	0	NO	0	NO	CAU	0.67	1.17	12.84	0.78	8.6	0.748223	9.66078
1646	NO	NO	35	10	29	1	NO	0	NO	CAU	1.26	0.63	20.84	0.79	26.26	1.10678	32.3224
1647	NO	NO	46	13	29	0	NO	0	NO	CAU	1.19	0.94	10.47	1.12	12.46	1.35395	16.2949
1648	NO	NOT_ASK	61	13	No Births	0	YES	5	NO	AFR	0.72	1.6	7.17	1.15	5.16	1.3333	6.92848
1649	NO	NO	39	10	No Births	0	NO	0	NO	CAU	0.6	0.62	12.17	0.37	7.3	0.454199	9.23307
1650	NO	NO	40	13	24	0	NO	0	NO	CAU	0.81	0.5	9.03	0.41	7.31	0.612677	12.2591
1651	NO	NO	41	11	22	1	NO	0	NO	CAU	0.45	1.28	19.76	0.58	8.89	0.705688	12.6664
1652	NO	NO	37	11	33	0	NO	0	NO	CAU	1.36	0.6	15.01	0.82	20.41	0.731736	20.0084
1653	NO	NO	38	12	31	1	NO	0	NO	CAU	1.52	0.92	19.42	1.4	29.52	1.92487	37.2054
1654	NO	NO	54	11	0	0	YES	2	NO	CAU	1.26	2.08	14.78	2.62	18.62	1.74149	15.1377
1655	NO	NO	42	15	28	0	NO	0	NO	CAU	0.75	0.67	9.98	0.5	7.49	0.742342	11.1313
1656	NO	NO	41	12	31	0	NO	0	NO	CAU	0.97	0.84	13.48	0.81	13.08	0.88396	14.269
1657	NO	NO	46	13	35	1	YES	3	NO	CAU	1.27	4.1	27.15	5.21	34.48	2.64052	30.3756
1658	NO	NO	48	11	17	0	NO	0	NO	CAU	1.2	0.72	7.36	0.86	8.83	1.42334	15.9839
1659	NO	NO	48	16	33	0	NO	0	NO	CAU	1.15	1.14	11.45	1.31	13.17	1.36445	15.372
1660	NO	NOT_ASK	55	12	Unknown	0	NO	0	NO	CAU	0.65	0.85	5.98	0.55	3.89	0.950892	7.95734
1661	NO	NO	36	15	26	1	NO	0	NO	CAU	0.76	0.62	17.57	0.47	13.35	0.76861	20.9068
1662	NO	NO	63	12	20	1	YES	1	NO	CAU	0.8	3.55	14.53	2.84	11.62	3.23691	14.2087
1663	NO	NOT_ASK	35	14	21	0	YES	1	NO	CAU	1.56	0.37	10.39	0.58	16.21	0.730272	22.6719
1664	NO	NO	40	11	No Births	1	YES	1	NO	CAU	1.02	1.9	24.53	1.94	25.02	1.59235	26.4338
1665	NO	NO	66	11	36	0	NO	0	NO	CAU	0.83	2.54	9.01	2.11	7.48	1.86583	7.04384
1666	NO	NO	52	14	28	1	YES	1	NO	CAU	1.03	2.23	17.46	2.3	17.98	2.47419	23.0644
1667	NO	NO	46	14	36	0	NO	0	NO	CAU	0.96	1.07	11.77	1.03	11.3	1.09372	13.3673
1668	NO	NO	46	12	32	0	NO	0	NO	CAU	1.33	1.17	12.84	1.56	17.08	1.51201	18.0284
1669	NO	NOT_ASK	48	11	35	0	NO	0	NO	CAU	1.86	1.38	13.63	2.57	25.35	2.15278	23.9656
1670	NO	NO	75	12	30	1	YES	4	YES	CAU	1.48	10.13	20.5	14.99	30.34	5.60094	11.1318
1671	NO	NO	51	13	31	0	YES	2	NO	CAU	0.88	2.09	17.38	1.84	15.29	1.11076	11.423
1672	NO	NO	39	13	23	0	NO	0	NO	CAU	1.27	0.45	9.07	0.57	11.52	0.95893	18.5395
1673	NO	NO	42	13	38	0	YES	1	NO	CAU	0.54	1.44	16.12	0.78	8.7	0.49308	8.21372
1674	NO	NO	39	13	33	0	NO	0	NO	CAU	2.42	0.7	13.65	1.69	33.03	1.81925	32.3437
1675	NO	NO	41	11	18	1	NO	0	NO	CAU	2.5	1.25	19.28	3.13	48.2	3.85742	52.8772
1676	NO	NO	56	14	30	0	NO	0	NO	CAU	0.62	1.55	10.01	0.96	6.21	0.953347	7.44938
1677	NO	NO	49	9	21	1	NO	0	NO	HIS	1.08	1.41	13.05	1.52	14.09	1.73341	17.503
1678	NO	NO	45	14	30	0	YES	1	NO	CAU	0.97	1.62	14.29	1.57	13.86	1.08141	13.6784
1679	NO	NO	46	14	No Births	1	NO	0	NO	CAU	1.05	1.52	16.34	1.6	17.16	2.23577	25.551
1680	NO	NO	61	11	31	1	YES	2	NO	CAU	1.29	4.91	21.77	6.33	28.08	4.48775	23.8654
1681	NO	NO	42	15	No Births	1	NO	0	NO	HIS	0.39	0.8	12.2	0.31	4.76	0.47447	7.36515
1682	NO	NO	51	13	29	0	YES	3	NO	CAU	0.81	1.68	14.26	1.36	11.55	1.02287	10.5642
1683	NO	NO	67	14	No Births	1	YES	1	UNKNOWN	HIS	2.3	2.57	8.93	5.91	20.54	6.47109	19.7615
1684	NO	NO	50	12	No Births	0	YES	1	NO	CAU	1.42	1.27	11.6	1.8	16.47	1.75154	18.0601
1685	NO	NO	61	12	27	1	NO	0	NO	CAU	0.82	2.92	13.54	2.39	11.1	3.02537	15.457
1686	NO	NO	55	13	No Births	0	NO	0	NO	HIS	2.01	0.9	6.37	1.81	12.8	2.25959	15.5371
1687	NO	NO	39	10	28	1	NO	0	NO	CAU	0.62	1.09	20.5	0.68	12.71	0.789697	17.287
1688	NO	NO	60	13	27	0	YES	1	UNKNOWN	HIS	1.29	1.32	7.11	1.7	9.17	1.84058	8.91764
1689	NO	NO	59	11	No Births	0	YES	1	NO	CAU	1.67	2	10.65	3.34	17.79	2.95195	17.6032
1690	NO	NO	35	16	32	2	NO	0	NO	HIS	2.21	0.53	18.45	1.17	40.77	1.36202	36.5879
1691	NO	NOT_ASK	49	13	29	1	NO	0	NO	CAU	2.01	1.84	17.08	3.7	34.33	4.50262	41.6812
1692	NO	NO	65	11	27	1	NO	0	NO	CAU	0.93	3.57	13.06	3.32	12.15	3.84271	14.9526
1693	NO	NO	47	Unknown	35	1	NO	0	NO	CAU	1.27	1.62	16.54	2.06	21.01	2.7548	29.6509
1694	NO	NO	56	13	32	0	NO	0	NO	CAU	2.62	1.7	10.93	4.45	28.64	3.96521	27.9016
1695	NO	NO	35	11	No Births	1	NO	0	NO	HIS	0.79	0.42	15.04	0.33	11.88	0.48903	15.0266
1696	NO	NO	38	12	No Births	0	NO	0	UNKNOWN	CAU	1.2	0.5	11.2	0.6	13.44	0.812908	17.749
1697	NO	NO	35	13	No Births	0	NO	0	NO	AFR	0.9	0.32	9.83	0.29	8.85	0.383935	12.9135
1698	NO	NO	41	13	33	0	NO	0	NO	CAU	1.02	0.84	13.48	0.86	13.75	0.929311	14.9467
1699	NO	NO	44	13	18	0	NO	0	NO	CAU	1.66	0.55	7.07	0.91	11.74	1.76281	22.8115
1700	NO	NO	56	12	15	0	NO	0	NO	AFR	1.61	1.39	7.66	2.24	12.33	2.48291	17.0534
1701	NO	NO	52	14	25	1	NO	0	NO	CAU	2.57	1.89	14.99	4.86	38.52	6.05706	48.0158
1702	NO	NO	60	12	No Births	0	YES	1	NO	CAU	1.54	1.89	9.52	2.91	14.66	2.87463	15.8983
1703	NO	NO	46	12	31	0	NO	0	NO	CAU	1.52	1.17	12.84	1.78	19.52	1.72611	20.3236
1704	NO	NO	42	13	38	0	NO	0	NO	CAU	1.8	0.91	13.36	1.64	24.05	1.77227	24.6649
1705	NO	NO	47	13	41	1	YES	1	UNKNOWN	CAU	0.84	2.67	22.57	2.24	18.96	1.83082	20.7546
1706	NO	NO	64	12	23	0	NO	0	NO	CAU	0.88	1.45	5.83	1.28	5.13	1.93117	8.20326
1707	NO	NO	41	14	23	0	NO	0	NO	CAU	0.57	0.5	8.19	0.29	4.67	0.520401	8.64973
1708	NO	NO	43	13	31	1	NO	0	NO	CAU	2.21	1.45	18.78	3.2	41.5	4.35317	47.6935
1709	NO	NO	61	12	22	0	NO	0	NO	CAU	1.52	1.33	6.4	2.02	9.73	2.83786	15.709
1710	NO	NO	37	13	28	1	NO	0	NO	CAU	1.3	0.79	19.03	1.03	24.74	1.48007	32.9394
1711	NO	NO	57	15	20	1	NO	0	NO	CAU	1.64	2.24	13.32	3.67	21.84	4.64917	31.9532
1712	NO	NO	52	13	17	1	YES	1	NO	CAU	0.64	2.32	18.06	1.48	11.56	1.54482	15.0342
1713	NO	NO	63	13	27	1	YES	1	NO	CAU	0.6	3.65	14.9	2.19	8.94	2.33126	11.2104
1714	NO	NO	44	16	19	0	NO	0	NO	CAU	1.38	0.5	6.46	0.69	8.91	1.50135	19.1241
1715	NO	NO	59	14	30	1	YES	1	NO	CAU	1.62	3.02	15.64	4.89	25.34	5.3153	29.7503
1716	NO	NO	40	10	22	1	NO	0	NO	AFR	1.54	0.9	14.98	1.39	23.07	1.99846	35.0992
1717	NO	NO	44	12	28	0	NO	0	NO	AFR	0.92	0.82	9.35	0.75	8.6	0.890201	12.4187
1718	NO	NO	48	14	28	1	NO	0	NO	CAU	0.93	1.63	15.91	1.52	14.8	2.06693	22.4117
1719	NO	NOT_ASK	62	11	No Births	0	NO	0	NO	CAU	2.59	1.87	8.38	4.84	21.7	5.26784	23.8912
1720	NO	NO	55	12	21	1	NO	0	NO	CAU	1.84	2.26	15.13	4.16	27.84	4.9546	35.6785
1721	NO	NO	52	12	41	0	NO	0	NO	CAU	2.04	1.45	11.76	2.96	23.99	2.60478	24.1361
1722	NO	NO	46	13	35	0	NO	0	NO	CAU	0.94	1.17	12.84	1.1	12.07	1.07106	13.1079
1723	NO	NO	38	14	25	1	NO	0	NO	CAU	0.89	0.81	17.43	0.72	15.51	1.13163	23.8486
1724	NO	NO	58	12	22	0	NO	0	NO	CAU	0.9	1.2	6.91	1.08	6.22	1.44715	10.4114
1725	NO	NO	45	12	39	0	NO	0	NO	CAU	1.51	1.13	13.01	1.71	19.65	1.67828	20.4652
1726	NO	NO	40	12	No Births	1	NO	0	NO	CAU	0.83	1.1	18.79	0.91	15.6	1.29769	22.1045
1727	NO	NO	53	12	19	0	YES	1	YES	AFR	0.65	2.49	15.24	1.62	9.91	0.885936	7.78412
1728	NO	NOT_ASK	60	12	18	1	NO	0	NO	CAU	1.77	2.67	13.23	4.73	23.42	6.10337	31.2109
1729	NO	NO	52	14	No Births	0	YES	1	NO	CAU	2.28	1.26	10.28	2.87	23.44	2.85195	26.968
1730	NO	NO	35	13	19	0	NO	0	NO	CAU	2.38	0.21	7.5	0.5	17.85	0.946536	32.5536
1731	NO	NO	42	12	28	0	YES	1	NO	CAU	0.91	1.16	13.2	1.06	12.01	0.899985	13.3407
1732	NO	NO	36	12	18	0	NO	0	NO	HIS	0.94	0.16	5.25	0.15	4.94	0.309792	9.79253
1733	NO	NO	46	12	20	1	NO	0	NO	CAU	1.34	1.63	17.34	2.18	23.24	2.84428	31.3774
1734	NO	NOT_ASK	53	11	33	1	YES	2	NO	CAU	1.38	3.64	25.55	5.02	35.26	3.3623	29.1772
1735	NO	NO	43	13	Unknown	1	NO	0	NO	CAU	1.13	1.33	17.44	1.5	19.71	2.25032	28.205
1736	NO	NO	45	13	No Births	1	YES	1	NO	CAU	0.85	2.54	21.41	2.16	18.2	1.7752	21.5195
1737	NO	NO	61	16	No Births	1	NO	0	NO	CAU	0.96	2.66	12.42	2.55	11.92	3.53221	17.8462
1738	NO	NO	38	10	24	0	NO	0	NO	HIS	0.77	0.29	7.04	0.22	5.42	0.378896	8.00118
1739	NO	NO	59	12	27	2	NO	0	NO	CAU	1.73	4.8	23.73	8.3	41.05	5.66537	31.4146
1740	NO	NO	64	13	21	1	NO	0	NO	AFR	0.8	2.61	9.67	2.09	7.74	2.91471	12.437
1741	NO	NO	45	12	32	0	NO	0	NO	CAU	0.83	1.13	13.01	0.94	10.8	0.926062	11.8262
1742	NO	NO	40	15	31	0	NO	0	NO	CAU	1.55	0.7	12.46	1.09	19.31	1.28909	21.9747
1743	NO	NOT_ASK	49	12	20	2	YES	1	NO	CAU	1.23	4.77	36.73	5.87	45.18	2.78041	28.1066
1744	NO	NO	49	13	29	1	YES	1	NO	CAU	1.04	2.31	19.95	2.4	20.75	2.35611	24.347
1745	NO	NO	53	10	No Births	1	NO	0	NO	CAU	1.16	2.37	17.47	2.75	20.27	2.83415	25.173
1746	NO	NO	51	10	35	0	NO	0	NO	CAU	1.02	1.53	13.04	1.56	13.3	1.26134	13.3312
1747	NO	NO	46	14	29	0	NO	0	NO	CAU	1.25	0.86	9.59	1.08	11.99	1.42172	17.0423
1748	NO	NO	58	17	24	0	NO	0	NO	CAU	1.08	1.09	6.31	1.18	6.81	1.81293	12.1035
1749	NO	NO	37	13	30	1	YES	1	NO	CAU	0.89	1.27	23.55	1.13	20.96	0.899486	24.0171
1750	NO	NO	52	13	32	0	YES	1	NO	CAU	1.78	1.72	13.74	3.06	24.46	2.2767	21.4177
1751	NO	NO	57	11	31	1	NO	0	NO	CAU	0.69	2.85	16.62	1.97	11.47	1.98394	14.9534
1752	NO	NO	55	14	36	0	NO	0	NO	CAU	0.55	1.48	10.22	0.81	5.62	0.764041	6.91421
1753	NO	NO	48	11	32	0	NO	0	NO	CAU	1.82	1.38	13.63	2.51	24.81	2.15064	23.2138
1754	NO	NO	49	15	19	1	YES	1	NO	CAU	4.71	1.99	17.47	9.37	82.28	10.2274	71.7367
1755	NO	NO	53	12	34	0	YES	1	NO	CAU	0.94	1.79	13.51	1.68	12.7	1.23187	11.75
1756	NO	NOT_ASK	58	12	23	1	YES	1	NO	CAU	0.63	3.02	16.55	1.9	10.43	1.98636	13.1928
1757	NO	NO	36	13	29	0	NO	0	NO	HIS	0.86	0.25	7.99	0.22	6.87	0.330054	8.9631
1758	NO	NO	37	10	21	1	NO	0	NO	AFR	1.12	0.67	15.14	0.75	16.96	1.06016	27.4235
1759	NO	NO	46	12	41	0	NO	0	NO	CAU	1.3	1.17	12.84	1.52	16.69	1.4466	17.8917
1760	NO	NO	53	13	29	0	NO	0	NO	HIS	0.81	0.85	6.63	0.69	5.37	0.80954	6.88662
1761	NO	NO	55	17	No Births	0	NO	0	NO	CAU	0.44	1.19	8.31	0.52	3.66	0.644703	5.45829
1762	NO	NO	39	12	19	0	NO	0	NO	HIS	0.51	0.23	5.18	0.12	2.64	0.270942	5.32595
1763	NO	NO	53	13	21	1	NO	0	NO	CAU	0.82	2.1	15.66	1.72	12.84	1.97488	18.8396
1764	NO	NOT_ASK	57	13	No Births	1	NO	0	NO	CAU	1.38	2.53	14.89	3.49	20.55	4.11316	27.1616
1765	NO	NO	57	13	25	3	NO	0	NO	CAU	1.05	4.46	24.73	4.68	25.97	3.14577	21.4268
1766	NO	NO	45	11	17	0	NO	0	NO	CAU	0.44	0.65	7.67	0.29	3.37	0.492013	6.45442
1767	NO	NO	48	12	No Births	0	NO	0	NO	CAU	0.88	1.01	10.19	0.89	8.97	1.04581	11.9899
1768	NO	NO	62	15	23	0	NO	0	NO	CAU	0.83	1.25	5.67	1.04	4.71	1.721	8.37707
1769	NO	NO	38	9	No Births	0	NO	0	NO	CAU	1.42	0.55	12.22	0.78	17.35	0.961217	20.6433
1770	NO	NO	65	13	26	0	YES	1	NO	CAU	1.23	2.18	8.16	2.68	10.04	2.72016	10.7688
1771	NO	NO	56	13	No Births	1	NO	0	NO	HIS	0.84	1.65	10.79	1.39	9.06	1.88278	12.1417
1772	NO	NO	44	15	20	2	NO	0	NO	HIS	0.98	1.99	23.37	1.95	22.9	1.30895	17.1276
1773	NO	NO	37	12	No Births	0	YES	1	NO	CAU	0.59	0.7	13.74	0.41	8.11	0.359339	9.19538
1774	NO	NO	44	12	24	0	YES	1	NO	HIS	1.04	0.75	7.46	0.78	7.76	0.741014	10.0619
1775	NO	NO	46	13	39	1	NO	0	NO	CAU	1.17	1.72	18.23	2.01	21.33	2.48804	28.0197
1776	NO	NO	47	13	42	0	NO	0	NO	CAU	0.96	1.21	12.67	1.16	12.16	1.11706	13.1868
1777	NO	NO	44	10	27	1	NO	0	NO	AFR	1.19	1.31	14.54	1.56	17.3	2.04486	27.8669
1778	NO	NO	44	12	36	0	NO	0	NO	CAU	1.02	1.06	13.13	1.08	13.39	1.11191	14.5197
1779	NO	NOT_ASK	44	14	35	0	YES	1	NO	CAU	2.48	1.52	14.46	3.77	35.86	2.68171	31.7125
1780	NO	NO	60	9	23	2	NO	0	NO	CAU	1.16	6.38	28.77	7.4	33.37	4.04519	21.7443
1781	NO	NO	52	13	30	0	NO	0	NO	CAU	0.62	1.45	11.76	0.9	7.29	0.799109	8.05247
1782	NO	NO	40	14	21	1	NO	0	NO	CAU	1.2	0.97	16.86	1.16	20.23	1.87068	30.3132
1783	NO	NO	59	13	21	0	NO	0	NO	CAU	1.68	1.24	6.75	2.08	11.34	2.96935	17.6987
1784	NO	NO	51	Unknown	Unknown	3	NO	0	NO	HIS	0.45	3.14	24.55	1.41	11.05	0.78583	7.44312
1785	NO	NOT_ASK	37	13	30	1	NO	0	NO	CAU	0.99	0.81	19.5	0.8	19.31	1.12915	26.2353
1786	NO	NO	61	12	23	2	NO	0	NO	CAU	0.84	6.01	25.97	5.05	21.81	3.09795	15.8025
1787	NO	NO	45	12	29	1	NO	0	NO	CAU	0.66	1.61	18.01	1.06	11.89	1.38118	17.1513
1788	NO	NO	43	13	27	0	YES	1	NO	CAU	0.91	1.25	13.05	1.14	11.88	0.970289	13.2325
1789	NO	NO	50	9	20	0	YES	1	UNKNOWN	CAU	0.97	1.2	11.05	1.16	10.72	1.17606	12.9269
1790	NO	NO	59	12	29	0	YES	1	UNKNOWN	CAU	0.77	1.96	10.44	1.51	8.04	1.37252	8.54064
1791	NO	NO	55	13	24	1	NO	0	NO	CAU	0.83	2.26	15.13	1.88	12.56	2.2671	18.0495
1792	NO	NO	41	11	No Births	0	NO	0	NO	CAU	1.53	0.74	12.01	1.13	18.38	1.39069	21.5601
1793	NO	NO	37	12	27	0	NO	0	NO	HIS	1.52	0.29	7.96	0.44	12.1	0.664644	15.2359
1794	NO	NO	59	14	31	0	NO	0	NO	CAU	2.86	1.74	9.36	4.98	26.77	4.99996	28.2222
1795	NO	NO	38	12	35	0	NO	0	NO	AFR	1.21	0.47	9.72	0.57	11.76	0.610624	16.8226
1796	NO	NO	36	13	29	0	NO	0	NO	CAU	0.69	0.38	11.29	0.26	7.79	0.371925	10.7087
1797	NO	NO	56	14	34	0	YES	1	UNKNOWN	CAU	1.21	1.97	12.54	2.38	15.17	1.85186	14.0224
1798	NO	NOT_ASK	51	13	No Births	1	NO	0	NO	CAU	0.99	1.99	16.59	1.97	16.42	2.3344	22.628
1799	NO	NO	51	12	31	0	NO	0	NO	HIS	0.27	0.99	8.48	0.27	2.29	0.25148	2.4383
1800	NO	NO	53	14	29	0	NO	0	NO	CAU	0.74	1.11	8.62	0.82	6.38	0.971081	9.37147
1801	NO	NO	68	12	20	2	NO	0	NO	CAU	1.22	6.89	20.81	8.41	25.39	5.12035	17.405
1802	NO	NO	45	12	20	0	NO	0	NO	CAU	1	0.73	8.63	0.73	8.63	1.09023	14.2563
1803	NO	NO	48	12	20	0	NO	0	NO	CAU	1.12	0.81	8.28	0.91	9.27	1.302	15.2089
1804	NO	NO	58	14	35	0	YES	1	UNKNOWN	CAU	1.42	2.13	12	3.02	17.04	2.37658	15.6018
1805	NO	NO	58	12	24	0	YES	2	YES	AFR	1.11	2.95	14.53	3.27	16.13	1.78803	11.8162
1806	NO	NO	52	12	26	0	NO	0	NO	CAU	0.7	1.17	9.58	0.82	6.71	0.901743	9.04312
1807	NO	NO	59	12	27	0	NO	0	NO	CAU	1.44	1.54	8.32	2.22	11.98	2.55084	15.3764
1808	NO	NO	37	13	30	0	NO	0	NO	CAU	0.81	0.55	13.77	0.45	11.15	0.492996	12.4034
1809	NO	NO	38	10	22	1	NO	0	NO	AFR	0.98	0.75	15.09	0.74	14.79	0.928263	24.4566
1810	NO	NO	49	12	22	1	NO	0	NO	CAU	1.4	1.79	16.66	2.51	23.32	3.15844	31.3119
1811	NO	NO	63	15	No Births	1	NO	0	NO	CAU	0.36	2.82	11.71	1.02	4.22	1.47057	6.66393
1812	NO	NOT_ASK	42	12	No Births	0	YES	1	NO	CAU	0.93	1.16	13.2	1.08	12.28	0.847665	13.723
1813	NO	NO	67	14	27	0	NO	0	NO	CAU	1.52	1.72	5.87	2.61	8.92	3.426	11.9024
1814	NO	NO	49	11	26	0	NO	0	NO	CAU	0.39	1.14	10.97	0.44	4.28	0.474553	5.41337
1815	NO	NO	45	13	31	0	NO	0	NO	CAU	0.77	1.13	13.01	0.87	10.02	0.840548	11.1688
1816	NO	NO	43	15	29	0	NO	0	NO	CAU	0.96	0.72	9.89	0.69	9.49	1.02332	13.9066
1817	NO	NO	60	11	27	0	YES	2	NO	CAU	0.89	2.63	13.02	2.34	11.59	1.58465	9.80431
1818	NO	NO	56	11	22	1	YES	1	NO	CAU	1.48	3.06	18.77	4.53	27.78	4.00553	29.8785
1819	NO	NO	40	13	No Births	0	YES	5	NO	CAU	1.46	1.65	17.67	2.41	25.8	1.2147	20.8423
1820	NO	NO	58	13	22	1	YES	1	NO	CAU	1.64	3.02	16.55	4.95	27.14	4.86829	31.3835
1821	NO	NO	51	12	No Births	1	NO	0	NO	HIS	0.83	1.41	11.89	1.17	9.87	1.44454	13.2953
1822	NO	NO	47	15	24	0	YES	1	NO	CAU	1.31	1	9.16	1.31	12	1.52116	17.5491
1823	NO	NO	40	13	No Births	0	YES	1	YES	CAU	1.1	1.9	24.54	2.09	26.99	0.916578	16.1463
1824	NO	NO	53	15	No Births	0	YES	1	NO	CAU	0.68	1.31	10.1	0.89	6.87	0.892706	8.6455
1825	NO	NO	62	11	34	0	NO	0	NO	CAU	0.9	2.32	10.3	2.09	9.27	1.86471	9.05062
1826	NO	NO	60	12	30	1	NO	0	NO	CAU	0.7	2.9	14.28	2.03	10	2.33387	14.151
1827	NO	NO	55	16	24	1	YES	1	NO	CAU	2.29	2.43	16.19	5.56	37.08	6.12736	42.2587
1828	NO	NO	49	13	32	0	NO	0	NO	CAU	2.46	1.29	12.32	3.17	30.31	2.89567	30.025
1829	NO	NO	52	15	31	1	NO	0	NO	CAU	0.78	1.94	15.38	1.51	12	1.84392	18.3009
1830	NO	NO	53	14	No Births	0	NO	0	NO	CAU	1.18	1.11	8.62	1.31	10.17	1.51526	14.7669
1831	NO	NO	56	12	No Births	1	NO	0	NO	CAU	0.59	2.43	15.21	1.43	8.97	1.69895	12.9334
1832	NO	NO	59	12	47	2	YES	1	NO	CAU	3.05	4.83	23.84	14.73	72.71	9.76243	48.563
1833	NO	NOT_ASK	52	14	22	1	YES	1	UNKNOWN	CAU	0.76	2.33	18.17	1.77	13.81	1.83174	17.5905
1834	NO	NO	68	15	28	3	NO	0	NO	CAU	1.28	5.37	16.59	6.87	21.24	5.42151	17.2611
1835	NO	NO	62	12	27	1	NO	0	NO	CAU	1.24	3.01	13.16	3.73	16.32	4.75488	21.7864
1836	NO	NO	40	13	28	1	NO	0	NO	CAU	1.05	1.1	18.79	1.16	19.73	1.63879	27.0951
1837	NO	NO	46	13	37	0	NO	0	NO	CAU	0.87	1.17	12.84	1.02	11.17	0.991702	12.194
1838	NO	NOT_ASK	55	12	27	0	NO	0	NO	CAU	1.37	1.31	9.09	1.79	12.45	1.99333	16.0346
1839	NO	NO	47	13	25	0	NO	0	NO	CAU	1	0.98	10.33	0.98	10.33	1.13903	13.8837
1840	NO	NO	59	13	No Births	1	YES	1	NO	CAU	1.11	3.22	16.6	3.57	18.43	3.67446	21.4903
1841	NO	NO	58	14	32	1	NO	0	NO	CAU	0.85	2.46	13.71	2.09	11.65	2.67034	17.3774
1842	NO	NO	68	12	17	1	YES	4	UNKNOWN	CAU	1.51	5.09	15.78	7.69	23.83	6.36102	20.0307
1843	NO	NO	50	14	27	1	NO	0	NO	CAU	0.55	1.73	15.48	0.95	8.51	1.25316	13.7185
1844	NO	NO	40	13	0	0	YES	2	NO	CAU	0.76	1.65	17.67	1.25	13.43	0.634181	11.4557
1845	NO	NO	51	14	22	1	YES	1	UNKNOWN	CAU	0.91	2.24	18.46	2.04	16.8	2.10636	21.3353
1846	NO	NO	42	9	32	1	NO	0	NO	CAU	0.71	1.47	20.58	1.04	14.61	1.21436	19.0919
1847	NO	NO	62	13	21	0	YES	1	NO	CAU	0.62	1.62	7.3	1	4.53	1.28853	6.32632
1848	NO	NO	42	10	33	0	NO	0	NO	CAU	1.04	1	14.57	1.04	15.15	1.02788	15.0953
1849	NO	NO	45	12	23	0	YES	1	UNKNOWN	CAU	0.87	1.24	11.12	1.08	9.67	0.970471	12.3595
1850	NO	NO	41	14	No Births	0	NO	0	NO	CAU	3.12	0.62	10.07	1.93	31.42	2.81522	39.055
1851	NO	NO	47	12	No Births	0	YES	2	NO	HIS	0.44	1.48	11.22	0.65	4.94	0.350502	4.21263
1852	NO	NO	42	10	17	0	NO	0	NO	CAU	0.61	0.52	7.88	0.32	4.81	0.65147	9.07593
1853	NO	NOT_ASK	51	Unknown	30	2	NO	0	NO	CAU	0.79	2.73	22	2.16	17.38	1.86734	18.5123
1854	NO	NO	42	12	35	0	YES	2	NO	CAU	1.61	2.43	20.85	3.91	33.57	1.46287	22.5498
1855	NO	NO	50	12	No Births	0	NO	0	NO	CAU	2.89	1.07	9.9	3.09	28.61	3.46252	33.7948
1856	NO	NO	46	12	28	1	NO	0	NO	CAU	0.82	1.67	17.78	1.37	14.58	1.75042	20.5804
1857	NO	NO	39	10	19	1	YES	1	NO	HIS	1.85	1.05	17.07	1.94	31.58	1.70002	31.3866
1858	NO	NO	47	10	34	0	NO	0	NO	CAU	1.01	1.33	13.81	1.34	13.95	1.17489	13.8238
1859	NO	NO	40	13	32	0	NO	0	NO	CAU	0.92	0.77	13.59	0.71	12.5	0.695588	13.8036
1860	NO	NO	48	12	31	0	YES	1	NO	CAU	0.83	1.66	14.74	1.38	12.23	0.986693	11.3489
1861	NO	NO	52	12	33	0	NO	0	NO	CAU	1.1	1.45	11.76	1.6	12.94	1.41328	13.8385
1862	NO	NO	45	12	32	0	NO	0	NO	CAU	0.91	1.13	13.01	1.03	11.84	0.992604	13.0611
1863	NO	NO	58	12	35	3	YES	2	YES	CAU	1.89	11.19	48.81	21.15	92.25	5.83728	34.5866
1864	NO	NO	41	13	28	1	NO	0	NO	HIS	1.65	0.79	13.42	1.3	22.14	1.87376	27.8733
1865	NO	NO	38	12	28	0	NO	0	NO	CAU	1.12	0.5	11.2	0.56	12.54	0.758922	16.6706
1866	NO	NO	48	13	32	0	NO	0	NO	HIS	0.99	0.89	8.9	0.88	8.81	0.786886	9.22974
1867	NO	NO	59	13	23	1	YES	1	NO	CAU	1.23	3.13	16.19	3.85	19.91	4.06318	23.5172
1868	NO	NO	35	11	No Births	0	NO	0	NO	CAU	0.85	0.36	12.38	0.31	10.52	0.398573	13.0723
1869	NO	NO	55	12	24	2	NO	0	NO	HIS	1.06	3.32	21.58	3.52	22.87	2.11043	15.7582
1870	NO	NO	36	11	No Births	0	NO	0	NO	CAU	0.8	0.42	12.33	0.34	9.86	0.431088	12.3065
1871	NO	NOT_ASK	45	12	33	1	NO	0	NO	CAU	1.26	1.66	18.46	2.09	23.26	2.62001	30.1768
1872	NO	NO	67	12	23	1	NO	0	NO	CAU	1.33	3.24	10.82	4.31	14.39	5.50769	19.7515
1873	NO	NO	48	15	28	0	NO	0	NO	CAU	0.95	0.92	9.32	0.87	8.85	1.12852	12.8795
1874	NO	NO	40	11	19	0	NO	0	NO	CAU	1.59	0.44	8.02	0.7	12.75	1.32214	22.4727
1875	NO	NO	52	12	No Births	1	YES	1	NO	CAU	1.35	2.45	18.98	3.31	25.62	3.23004	29.0831
1876	NO	NO	46	12	No Births	1	YES	1	UNKNOWN	CAU	1.11	2.66	22.41	2.95	24.88	2.36199	26.7958
1877	NO	NO	42	15	19	0	NO	0	NO	HIS	0.62	0.29	4.63	0.18	2.87	0.425332	6.20692
1878	NO	NO	49	12	32	0	NO	0	NO	HIS	1.57	0.92	8.77	1.44	13.77	1.34303	13.8241
1879	NO	NO	61	12	30	0	YES	1	NO	CAU	0.5	2.42	11.37	1.21	5.69	0.991952	5.30033
1880	NO	NO	56	14	27	2	YES	1	NO	CAU	1.96	4.6	26.84	9.02	52.61	5.26881	37.5033
1881	NO	NO	47	15	18	1	NO	0	NO	HIS	1.03	1.06	10.99	1.09	11.32	1.53327	17.2555
1882	NO	NO	56	12	33	3	YES	1	NO	CAU	0.66	4.3	25.34	2.84	16.72	1.89853	14.3524
1883	NO	NO	38	14	28	1	YES	2	NO	CAU	1.06	2.16	27.25	2.29	28.89	1.50054	27.5124
1884	NO	NO	38	13	No Births	1	YES	3	NO	CAU	0.59	2.37	29.45	1.4	17.38	0.674481	16.5852
1885	NO	NO	64	13	25	3	NO	0	NO	CAU	0.57	5.58	20.79	3.18	11.85	2.31781	10.3442
1886	NO	NO	63	14	31	0	YES	1	NO	CAU	0.91	2.34	9.81	2.13	8.93	1.97195	8.85566
1887	NO	NO	39	13	24	0	NO	0	NO	AFR	1.1	0.51	9.68	0.56	10.65	0.68133	15.25
1888	NO	NO	41	13	No Births	0	NO	0	NO	CAU	1.42	0.68	11	0.97	15.62	1.18162	20.3338
1889	NO	NO	45	13	32	1	NO	0	NO	CAU	1.41	1.66	18.46	2.34	26.03	2.8637	33.4831
1890	NO	NO	40	13	29	0	NO	0	NO	CAU	1.14	0.62	11.1	0.71	12.65	0.949748	16.6816
1891	NO	NO	56	12	No Births	0	NO	0	NO	CAU	0.98	1.37	8.9	1.34	8.72	1.50259	11.5174
1892	NO	NO	53	Unknown	23	0	YES	2	NO	HIS	2.23	0.93	7.28	2.07	16.23	2.21269	17.8349
1893	NO	NO	48	11	28	1	NO	0	NO	CAU	0.74	1.96	18.83	1.45	13.93	1.64822	18.2833
1894	NO	NO	67	13	25	1	YES	1	NO	CAU	0.8	3.92	12.99	3.14	10.39	3.39061	11.7848
1895	NO	NO	62	14	No Births	0	YES	1	UNKNOWN	HIS	0.5	1.28	6.13	0.64	3.07	0.768743	3.29097
1896	NO	NO	45	13	No Births	1	NO	0	NO	CAU	1.22	1.61	18.01	1.96	21.97	2.53792	29.376
1897	NO	NOT_ASK	41	13	31	0	NO	0	NO	CAU	0.65	0.84	13.48	0.55	8.76	0.542644	9.88263
1898	NO	NOT_ASK	60	10	28	0	YES	2	YES	AFR	0.77	3	13.79	2.31	10.62	1.38118	7.64571
1899	NO	NO	60	8	No Births	0	NO	0	NO	CAU	0.66	1.75	8.88	1.16	5.86	1.24272	7.1518
1900	NO	NOT_ASK	49	12	No Births	1	NO	0	NO	CAU	1.46	1.84	17.08	2.69	24.94	3.22535	32.8584
1901	NO	NO	50	13	No Births	0	NO	0	NO	CAU	1.17	1.07	9.9	1.25	11.58	1.41679	15.3768
1902	NO	NO	62	16	No Births	1	UNKNOWN	0	NO	CAU	0.53	2.74	12.07	1.45	6.4	2.06225	9.97011
1903	NO	NO	47	14	30	0	NO	0	NO	CAU	1.02	1.1	11.61	1.12	11.84	1.18645	13.9506
1904	NO	NO	53	14	35	0	NO	0	NO	CAU	1.13	1.38	10.59	1.56	11.97	1.45154	14.1878
1905	NO	NO	43	12	24	0	NO	0	NO	CAU	0.76	0.64	8.79	0.49	6.68	0.811009	11.1785
1906	NO	NO	59	14	19	1	YES	1	UNKNOWN	CAU	0.95	2.98	15.48	2.83	14.71	3.1536	18.704
1907	NO	NO	50	12	33	2	NO	0	NO	CAU	0.81	2.86	24.2	2.32	19.6	1.87712	19.2332
1908	NO	NO	65	13	19	0	NO	0	NO	CAU	0.83	1.19	4.55	0.99	3.78	1.82252	7.75574
1909	NO	NO	47	13	21	1	NO	0	NO	CAU	0.82	1.68	17.12	1.38	14.04	1.78763	20.3145
1910	NO	NO	56	13	33	1	NO	0	NO	CAU	0.98	2.49	15.6	2.44	15.29	2.67113	20.9451
1911	NO	NO	59	12	No Births	3	NO	0	NO	CAU	0.65	4.8	23.73	3.12	15.42	2.16907	13.2102
1912	NO	NO	54	13	No Births	2	YES	2	UNKNOWN	CAU	0.77	6.32	38.3	4.87	29.49	1.9981	17.1865
1913	NO	NOT_ASK	51	Unknown	29	0	NO	0	NO	CAU	0.54	1.02	8.91	0.55	4.81	0.669806	7.29485
1914	NO	NO	49	12	No Births	1	NO	0	NO	CAU	0.9	1.84	17.08	1.66	15.37	2.00094	21.774
1915	NO	NO	40	11	17	0	YES	1	NO	HIS	0.7	0.44	6.92	0.31	4.84	0.371693	7.23678
1916	NO	NO	40	12	28	0	NO	0	NO	CAU	0.53	0.62	11.1	0.33	5.88	0.442687	8.13469
1917	NO	NO	42	11	19	0	NO	0	NO	CAU	0.34	0.52	7.88	0.18	2.68	0.337221	5.2092
1918	NO	NO	35	15	26	0	YES	6	NO	CAU	1.6	0.79	16.83	1.26	26.93	0.637324	23.2613
1919	NO	NOT_ASK	45	11	0	0	NO	0	NO	CAU	3.16	1	11.59	3.16	36.62	3.47952	38.071
1920	NO	NO	68	12	22	0	YES	2	UNKNOWN	CAU	0.49	2.46	7.93	1.21	3.89	1.11867	4.00288
1921	NO	NO	54	13	35	0	NO	0	NO	CAU	0.81	1.57	11.36	1.27	9.2	1.12313	10.0143
1922	NO	NO	44	13	32	0	NO	0	NO	CAU	1.12	1.06	13.13	1.19	14.71	1.22025	15.8244
1923	NO	NO	45	16	No Births	0	NO	0	NO	CAU	0.54	0.83	9.72	0.45	5.25	0.590228	7.97006
1924	NO	NO	44	12	26	0	YES	1	NO	HIS	1.65	0.93	9.19	1.53	15.16	1.17307	15.4857
1925	NO	NOT_ASK	52	12	37	0	NO	0	NO	CAU	1.32	1.45	11.76	1.91	15.52	1.66141	16.6354
1926	NO	NO	45	11	34	0	NO	0	NO	CAU	1	1.24	14.18	1.24	14.18	1.09023	14.2563
1927	NO	NO	43	14	31	0	NO	0	NO	HIS	0.81	0.61	8.64	0.49	7	0.524038	8.10452
1928	NO	NO	39	10	34	1	NO	0	NO	CAU	1.24	1.12	21.01	1.39	26.05	1.75309	31.3667
1929	NO	NO	39	11	26	1	NO	0	NO	CAU	1.78	1.09	20.5	1.94	36.49	2.25036	42.0096
1930	NO	NO	55	13	22	0	NO	0	NO	CAU	2.19	1.06	7.38	2.32	16.16	3.00685	24.8205
1931	NO	NO	46	13	31	0	NO	0	NO	CAU	0.78	1.17	12.84	0.91	10.02	0.889577	11.0048
1932	NO	NO	54	17	35	0	NO	0	NO	CAU	0.61	1.43	10.41	0.87	6.35	0.847027	7.63896
1933	NO	NO	54	13	27	1	NO	0	NO	CAU	0.89	2.24	15.79	1.99	14.05	2.30577	19.5849
1934	NO	NO	52	14	No Births	2	NO	0	NO	CAU	1.64	3.34	24.9	5.48	40.84	3.83671	34.622
1935	NO	NOT_ASK	46	15	36	1	NO	0	NO	CAU	1.79	1.57	16.76	2.81	30	3.78091	39.5287
1936	NO	NO	48	13	29	1	NO	0	NO	CAU	1.52	1.79	17.32	2.72	26.33	3.28793	34.3566
1937	NO	NO	50	14	24	0	NO	0	NO	CAU	1.01	0.79	7.36	0.8	7.43	1.24906	13.2095
1938	NO	NO	39	17	29	0	NO	0	NO	CAU	0.96	0.51	10.21	0.49	9.8	0.72572	14.3585
1939	NO	NO	52	13	31	1	NO	0	NO	CAU	1.71	2.13	16.74	3.64	28.63	3.99708	35.7972
1940	NO	NO	46	13	32	2	YES	2	NO	CAU	1.06	5.97	36.95	6.33	39.17	2.25682	25.7599
1941	NO	NOT_ASK	42	12	35	0	UNKNOWN	0	NO	CAU	2.08	0.91	13.36	1.89	27.79	2.04509	27.9119
1942	NO	NO	52	11	26	1	NO	0	NO	CAU	1.5	2.27	17.76	3.41	26.64	3.51514	32.2066
1943	NO	NO	50	11	29	0	YES	1	NO	CAU	0.99	1.39	12.65	1.38	12.52	1.22448	12.9657
1944	NO	NO	37	15	29	0	NO	0	NO	CAU	1.01	0.4	10.3	0.4	10.4	0.684642	15.1646
1945	NO	NO	41	11	29	0	NO	0	NO	CAU	1.79	0.74	12.01	1.32	21.5	1.48719	24.9156
1946	NO	NO	52	12	No Births	0	NO	0	NO	CAU	0.61	1.17	9.58	0.71	5.84	0.786272	7.92788
1947	NO	NO	52	13	No Births	0	NO	0	NO	CAU	0.54	1.17	9.58	0.63	5.17	0.696367	7.05103
1948	NO	NO	60	13	29	0	YES	1	YES	CAU	1.17	3.66	17.66	4.28	20.66	2.19195	12.3259
1949	NO	NO	38	11	No Births	1	NO	0	NO	CAU	1.5	0.98	20.59	1.47	30.89	1.89978	36.8198
1950	NO	NO	62	16	25	0	NO	0	NO	CAU	1.07	1.55	7	1.66	7.49	2.2128	10.6659
1951	NO	NOT_ASK	57	12	38	0	YES	1	NO	CAU	0.96	2.1	12.52	2.02	12.02	1.47216	11.2962
1952	NO	NO	46	15	45	0	NO	0	NO	CAU	0.75	1.07	11.77	0.8	8.83	0.855511	10.6048
1953	NO	NO	47	13	28	1	NO	0	NO	CAU	1.65	1.73	17.55	2.85	28.96	3.4905	37.1023
1954	NO	NO	58	11	41	0	YES	2	NO	CAU	0.31	3.03	16.63	0.94	5.16	0.500928	3.71609
1955	NO	NO	53	13	28	1	YES	1	UNKNOWN	CAU	0.96	2.74	19.91	2.63	19.11	2.35145	21.3366
1956	NO	NO	59	14	17	0	NO	0	NO	CAU	1.42	0.91	4.99	1.29	7.09	2.37658	15.6018
1957	NO	NO	59	12	21	1	YES	1	NO	HIS	0.53	2.06	11.46	1.09	6.07	1.32232	7.46732
1958	NO	NO	46	14	22	1	NO	0	NO	HIS	0.78	1.05	11.44	0.82	8.92	1.08334	13.7136
1959	NO	NO	38	11	No Births	0	NO	0	NO	CAU	1.22	0.55	12.22	0.67	14.91	0.741604	18.0827
1960	NO	NO	46	Unknown	Unknown	1	NO	0	NO	HIS	1.08	1.02	11.15	1.1	12.04	1.55203	18.2429
1961	NO	NO	42	10	24	0	NO	0	NO	CAU	0.55	0.65	9.7	0.36	5.34	0.54493	8.29018
1962	NO	NO	54	13	35	0	NO	0	NO	CAU	0.78	1.57	11.36	1.22	8.86	1.0233	9.85224
1963	NO	NO	45	15	No Births	0	YES	1	UNKNOWN	CAU	0.91	1.4	12.49	1.27	11.37	1.01486	12.8894
1964	NO	NO	56	16	21	1	NO	0	NO	CAU	0.44	2.15	13.61	0.95	5.99	1.26985	9.81309
1965	NO	NO	35	11	29	0	NO	0	NO	HIS	0.87	0.24	8.78	0.21	7.64	0.286756	9.09757
1966	NO	NO	37	11	27	1	NO	0	NO	CAU	0.77	0.86	20.67	0.66	15.92	0.778684	21.1505
1967	NO	NO	62	Unknown	No Births	0	YES	1	NO	CAU	1.1	1.83	8.22	2.01	9.04	2.27409	10.9479
1968	NO	NO	52	18	23	1	YES	1	NO	CAU	1.52	2.17	17.03	3.3	25.89	3.62914	32.0867
1969	NO	NO	66	Unknown	No Births	0	YES	1	NO	CAU	1.59	2.01	7.19	3.2	11.43	3.54131	13.0576
1970	NO	NO	61	11	41	1	NO	0	NO	CAU	1.51	3.29	15.13	4.97	22.85	5.4966	26.5966
1971	NO	NO	61	13	20	1	NO	0	NO	CAU	1.05	2.84	13.2	2.98	13.86	3.85657	19.3464
1972	NO	NO	63	12	21	1	YES	2	NO	CAU	1.35	4.5	18.05	6.08	24.37	5.39778	22.7878
1973	NO	NO	52	13	30	0	NO	0	NO	CAU	1.3	1.45	11.76	1.89	15.29	1.66804	16.1406
1974	NO	NO	48	12	No Births	0	YES	3	NO	CAU	1.04	1.94	15.26	2.02	15.87	1.23476	14.0101
1975	NO	NO	45	12	32	0	NO	0	NO	CAU	1.14	1.13	13.01	1.29	14.83	1.2419	16.0829
1976	NO	NO	54	12	No Births	0	YES	2	NO	CAU	0.58	1.9	13.56	1.1	7.86	0.805543	7.27729
1977	NO	NO	36	Unknown	30	1	NO	0	NO	CAU	0.6	0.64	18.02	0.38	10.81	0.528582	16.9653
1978	NO	NO	60	13	No Births	0	YES	1	YES	CAU	1.82	3.66	17.66	6.66	32.14	3.21262	19.0238
1979	NO	NOT_ASK	61	14	17	0	YES	2	YES	CAU	1.11	2.84	13.21	3.15	14.66	2.18817	11.3878
1980	NO	NO	36	13	30	0	NO	0	NO	CAU	0.75	0.48	13.83	0.36	10.37	0.351765	11.6277
1981	NO	NOT_ASK	45	12	No Births	1	NO	0	NO	CAU	0.66	1.61	18.01	1.06	11.89	1.38118	17.1513
1982	NO	NO	50	14	33	1	NO	0	NO	CAU	0.77	1.78	15.87	1.37	12.22	1.78528	18.3767
1983	NO	NO	55	Unknown	21	0	YES	1	YES	CAU	0.55	2.21	14.84	1.22	8.16	0.805209	6.77567
1984	NO	NO	39	12	32	0	NO	0	NO	CAU	1.12	0.7	13.65	0.78	15.29	0.758922	16.6706
1985	NO	NO	57	13	No Births	1	NO	0	NO	CAU	0.95	2.53	14.89	2.4	14.15	2.72093	19.9888
1986	NO	NO	50	13	No Births	0	YES	1	NO	CAU	1.1	1.27	11.6	1.4	12.76	1.35958	14.2983
1987	NO	NO	42	14	No Births	0	NO	0	NO	CAU	1.54	0.67	9.98	1.03	15.37	1.39971	21.6845
1988	NO	NO	44	14	31	0	NO	0	NO	CAU	0.66	0.96	12.03	0.63	7.94	0.704679	9.78227
1989	NO	NO	39	10	34	0	NO	0	NO	CAU	0.7	0.76	14.88	0.53	10.42	0.475008	10.7725
1990	NO	NOT_ASK	60	11	No Births	0	NO	0	NO	CAU	1.09	1.75	8.88	1.91	9.68	1.93714	11.8717
1991	NO	NO	44	12	No Births	0	YES	1	NO	AFR	1.22	0.91	9.44	1.11	11.52	1.17874	16.125
1992	NO	NO	57	13	No Births	0	NO	0	NO	CAU	0.6	1.43	8.71	0.86	5.23	0.967189	7.06731
1993	NO	NO	61	13	26	0	NO	0	NO	CAU	0.91	1.65	7.89	1.5	7.18	1.79765	9.43629
1994	NO	NO	37	16	No Births	1	NO	0	NO	CAU	0.86	0.72	17.5	0.62	15.05	0.869299	23.3104
1995	NO	NO	47	11	32	0	NO	0	NO	HIS	0.53	0.94	9.87	0.5	5.23	0.422043	5.05219
1996	NO	NO	40	12	30	0	NO	0	NO	CAU	3.42	0.77	13.59	2.63	46.48	2.82202	42.1607
1997	NO	NO	43	13	36	1	NO	0	NO	CAU	1.22	1.45	18.78	1.77	22.91	2.25269	30.2945
1998	NO	NO	44	13	27	0	YES	1	NO	CAU	1.37	1.34	12.89	1.84	17.66	1.45713	19.2399
[truncated: 284 more rows]
